# Supplementary material for: Bis(acetato-κ2 O,O′)(4,4′-dimethyl-2,2′-bipyridine-κ2 N,N′)copper(II) monohydrate
Source: Acta Crystallogr Sect E Struct Rep Online. 2012 May 16;68(Pt 6):m775. doi: 10.1107/S1600536812020193 (PMC3379107; doi:10.1107/S1600536812020193)
Supplement: Supplementary file 1 [file e-68-0m775-sup1.cif]

##############################################################################
#                                                                            #
# This CIF contains the data in a paper accepted for publication in          #
# Acta Crystallographica Section E. It conforms to the requirements of       #
# Notes for Authors for Acta Crystallographica Section E, and has been       #
# peer reviewed under the auspices of the IUCr Commission on Journals.       #
#                                                                            #
# Full details of the Crystallographic Information File format               #
# are given in the paper "The Crystallographic Information File (CIF):       #
# a New Standard Archive File for Crystallography" by S. R. Hall, F. H.      #
# Allen and I. D. Brown [Acta Cryst. (1991), A47, 655-685].                  #
#                                                                            #
# The current version of the core CIF dictionary is obtainable from          #
# ftp://ftp.iucr.org/pub/cif_core.dic.                                       #
#                                                                            #
# Software is freely available for graphical display of the structure(s)     #
# in this CIF. For information consult the CIF software page                 #
# http://www.iucr.org/resources/cif/software.                                #
#                                                                            #
# This file may be used for bona fide research purposes within the           #
# scientific community so long as proper attribution is given to the journal # 
# article from which it was obtained.                                        #
#                                                                            #
##############################################################################
data_global
_audit_creation_method     'WinGX routine CIF_UPDATE'
_audit_conform_dict_name     cif_core.dic
_audit_conform_dict_version     2.3
_journal_date_recd_electronic     2012-04-17
_journal_date_accepted     2012-05-05
_journal_name_full     'Acta Crystallographica, Section E'
_journal_year     2012
_journal_volume     68
_journal_issue      6
_journal_page_first     m775
_journal_page_last     m775
_journal_paper_category     QM
_journal_paper_doi     10.1107/S1600536812020193
_journal_coeditor_code     JJ2130
_publ_contact_author_name     'Muangsin, N.'
_publ_contact_author_address
;
Center for Petroleum, Petrochemicals and Advanced Materials,
Department of Chemistry, Faculty of Science,
Chulalongkorn University, Bangkok 10330, Thailand
;
_publ_contact_author_email     nongnuj.j@chula.ac.th
_publ_contact_author_fax     '66(2)2187596'
_publ_contact_author_phone     '66(2)2187598'
_publ_section_title
;\
Bis(acetato-\k^2^<i>O</i>,<i>O</i>')(4,4'-dimethyl-2,2'-bipyridine-\
\k^2^<i>N</i>,<i>N</i>')copper(II) monohydrate
;
loop_
    _publ_author_name
    _publ_author_footnote
    _publ_author_address
    'Kaewthong, Aphiwat' .
;
Center for Petroleum, Petrochemicals and Advanced Materials,
Department of Chemistry, Faculty of Science,
Chulalongkorn University, Bangkok 10330, Thailand
;
    'Sukwattanasinitt, Mongkol' .
;
Center for Petroleum, Petrochemicals and Advanced Materials,
Department of Chemistry, Faculty of Science,
Chulalongkorn University, Bangkok 10330, Thailand
;
    'Muangsin, Nongnuj' .
;
Research Centre of Bioorganic Chemistry, Department of Chemistry,
Faculty of Science, Chulalongkorn University, Bangkok, 10330,
Thailand
;
data_I
_chemical_name_systematic
;
Bis(acetato-\k^2^<i>O</i>,<i>O</i>')(4,4'-dimethyl-2,2'-bipyridine-
\k^2^<i>N</i>,<i>N</i>')copper(II) monohydrate
;
_chemical_name_common     ?
_chemical_formula_moiety     'C16 H18 Cu N2 O4, H2 O'
_chemical_formula_sum     'C16 H20 Cu N2 O5'
_chemical_formula_iupac     '[Cu (C2 H3 O2)2 (C12 H12 N2)2], H2 O'
_chemical_formula_weight     383.88
_chemical_melting_point     ?
_symmetry_cell_setting     orthorhombic
_symmetry_space_group_name_H-M     'P b c n'
_symmetry_space_group_name_hall     '-P 2n 2ab'
loop_
    _symmetry_equiv_pos_as_xyz
    'x, y, z'
    'x+1/2, -y+1/2, -z'
    '-x, y, -z+1/2'
    '-x+1/2, -y+1/2, z+1/2'
    '-x, -y, -z'
    '-x-1/2, y-1/2, z'
    'x, -y, z-1/2'
    'x-1/2, y-1/2, -z-1/2'
_cell_length_a     22.0667(8)
_cell_length_b     9.0192(3)
_cell_length_c     17.4088(6)
_cell_angle_alpha     90
_cell_angle_beta     90
_cell_angle_gamma     90
_cell_volume     3464.8(2)
_cell_formula_units_Z     8
_cell_measurement_reflns_used     4435
_cell_measurement_theta_min     2.34
_cell_measurement_theta_max     27.28
_cell_measurement_temperature     296(2)
_cell_special_details     ?
_exptl_crystal_description     prism
_exptl_crystal_colour     'blue'
_exptl_crystal_size_max     0.48
_exptl_crystal_size_mid     0.43
_exptl_crystal_size_min     0.26
_exptl_crystal_density_diffrn     1.472
_exptl_crystal_density_meas     ?
_exptl_crystal_density_method     'not measured'
_exptl_crystal_F_000     1592
_exptl_absorpt_coefficient_mu     1.288
_exptl_absorpt_correction_type     multi-scan
_exptl_absorpt_process_details     '(SADABS; Bruker, 2008)'
_exptl_absorpt_correction_T_min     0.544
_exptl_absorpt_correction_T_max     0.715
_exptl_special_details
;
IR [KBr, cm^-1^]:
3426, 3100, 1608, 1444, 1118, 770, 621. HRMS (ESI): m/<i>z</i> 389
[<i>M</i>+Na]^+^.
;
_diffrn_ambient_temperature     296(2)
_diffrn_radiation_type     MoK\a
_diffrn_radiation_wavelength     0.71073
_diffrn_radiation_source     'sealed X-ray tube'
_diffrn_radiation_monochromator     graphite
_diffrn_measurement_device_type     'Bruker SMART APEXII CCD area-detector'
_diffrn_measurement_method     '\f and \w'
_diffrn_detector_area_resol_mean     8.33
_diffrn_reflns_number     18193
_diffrn_reflns_av_R_equivalents     0.0908
_diffrn_reflns_theta_min     2.34
_diffrn_reflns_theta_max     28.95
_diffrn_reflns_theta_full     28.95
_diffrn_measured_fraction_theta_max     0.994
_diffrn_measured_fraction_theta_full     0.994
_diffrn_reflns_limit_h_min     -29
_diffrn_reflns_limit_h_max     27
_diffrn_reflns_limit_k_min     -12
_diffrn_reflns_limit_k_max     12
_diffrn_reflns_limit_l_min     -21
_diffrn_reflns_limit_l_max     23
_refine_special_details
;
Refinement of <i>F</i>^2^ against ALL reflections. The weighted <i>R</i>-factor
<i>wR</i> and goodness of fit <i>S</i> are based on <i>F</i>^2^, conventional
<i>R</i>-factors <i>R</i> are based on <i>F</i>, with <i>F</i> set to zero for
negative <i>F</i>^2^. The threshold expression of <i>F</i>^2^ >
\s(<i>F</i>^2^) is used only for calculating <i>R</i>-factors(gt) <i>etc</i>.
and is not relevant to the choice of reflections for refinement.
<i>R</i>-factors based on <i>F</i>^2^ are statistically about twice as large
as those based on <i>F</i>, and <i>R</i>- factors based on ALL data will be
even larger.
;
_reflns_number_total     4559
_reflns_number_gt     2835
_reflns_threshold_expression     I>2sigma(I)
_refine_ls_structure_factor_coef     Fsqd
_refine_ls_matrix_type     full
_refine_ls_R_factor_all     0.0931
_refine_ls_R_factor_gt     0.0578
_refine_ls_wR_factor_gt     ?
_refine_ls_wR_factor_ref     0.1719
_refine_ls_goodness_of_fit_ref     1.002
_refine_ls_restrained_S_all     1.002
_refine_ls_number_reflns     4559
_refine_ls_number_parameters     229
_refine_ls_number_restraints     0
_refine_ls_hydrogen_treatment     mixed
_refine_ls_weighting_scheme     calc
_refine_ls_weighting_details
         'calc w=1/[\s^2^(Fo^2^)+(0.0896P)^2^+0.0000P] where P=(Fo^2^+2Fc^2^)/3'
_atom_sites_solution_hydrogens     geom
_atom_sites_solution_primary     direct
_atom_sites_solution_secondary     difmap
_refine_ls_shift/su_max     0.014
_refine_ls_shift/su_mean     ?
_refine_diff_density_max     0.462
_refine_diff_density_min     -0.867
_refine_ls_extinction_method     none
loop_
    _atom_type_symbol
    _atom_type_description
    _atom_type_scat_dispersion_real
    _atom_type_scat_dispersion_imag
    _atom_type_scat_source
    C C 0.0033 0.0016 'International Tables Vol C Tables 4.2.6.8 and 6.1.1.4'
    H H 0 0 'International Tables Vol C Tables 4.2.6.8 and 6.1.1.4'
    N N 0.0061 0.0033 'International Tables Vol C Tables 4.2.6.8 and 6.1.1.4'
    O O 0.0106 0.006 'International Tables Vol C Tables 4.2.6.8 and 6.1.1.4'
    Cu Cu 0.3201 1.2651 'International Tables Vol C Tables 4.2.6.8 and 6.1.1.4'
_computing_data_collection     'APEX2 (Bruker, 2008)'
_computing_cell_refinement     'SAINT (Bruker, 2008)'
_computing_data_reduction     'SAINT (Bruker, 2008)'
_computing_structure_solution     'SHELXS97 (Sheldrick, 2008)'
_computing_structure_refinement     'SHELXL97 (Sheldrick, 2008)'
_computing_molecular_graphics     'ORTEP-3 (Farrugia, 1997)'
_computing_publication_material     'publCIF (Westrip, 2010)'
loop_
    _atom_site_type_symbol
    _atom_site_label
    _atom_site_fract_x
    _atom_site_fract_y
    _atom_site_fract_z
    _atom_site_U_iso_or_equiv
    _atom_site_adp_type
    _atom_site_calc_flag
    _atom_site_refinement_flags
    _atom_site_occupancy
    _atom_site_disorder_assembly
    _atom_site_disorder_group
    C C1 0.23138(13) 0.3008(3) 0.11076(14) 0.0337(6) Uani d . 1 . .
    C C2 0.25879(12) 0.3929(3) 0.04944(14) 0.0339(6) Uani d . 1 . .
    C C3 0.34865(14) 0.4750(3) -0.00435(16) 0.0448(7) Uani d . 1 . .
    H H3 0.3908 0.4767 -0.0051 0.054 Uiso calc R 1 . .
    C C4 0.31721(15) 0.5568(3) -0.05769(16) 0.0456(7) Uani d . 1 . .
    H H4 0.3384 0.6127 -0.0936 0.055 Uiso calc R 1 . .
    C C5 0.25498(15) 0.5573(3) -0.05882(14) 0.0412(6) Uani d . 1 . .
    C C6 0.22514(13) 0.4722(3) -0.00311(15) 0.0379(6) Uani d . 1 . .
    H H6 0.183 0.4693 -0.0016 0.046 Uiso calc R 1 . .
    C C7 0.21977(17) 0.6439(4) -0.11742(17) 0.0546(9) Uani d . 1 . .
    H H7A 0.2403 0.7355 -0.1279 0.082 Uiso calc R 1 . .
    H H7B 0.18 0.6644 -0.0979 0.082 Uiso calc R 1 . .
    H H7C 0.2166 0.5871 -0.1639 0.082 Uiso calc R 1 . .
    C C8 0.17017(14) 0.2973(4) 0.12849(15) 0.0404(6) Uani d . 1 . .
    H H8 0.1434 0.3574 0.1015 0.049 Uiso calc R 1 . .
    C C9 0.14843(14) 0.2055(4) 0.18599(17) 0.0428(7) Uani d . 1 . .
    C C10 0.08269(16) 0.2018(5) 0.2063(2) 0.0665(10) Uani d . 1 . .
    H H10A 0.0642 0.2941 0.1921 0.1 Uiso calc R 1 . .
    H H10B 0.0783 0.1867 0.2606 0.1 Uiso calc R 1 . .
    H H10C 0.0633 0.1221 0.1792 0.1 Uiso calc R 1 . .
    C C11 0.19084(14) 0.1170(3) 0.22375(16) 0.0421(7) Uani d . 1 . .
    H H11 0.1782 0.0509 0.2615 0.051 Uiso calc R 1 . .
    C C12 0.25113(14) 0.1271(3) 0.20532(16) 0.0422(6) Uani d . 1 . .
    H H12 0.2787 0.0689 0.2323 0.051 Uiso calc R 1 . .
    C C13 0.44518(14) 0.1966(4) 0.02471(18) 0.0472(7) Uani d . 1 . .
    C C14 0.50052(17) 0.2074(5) -0.0242(2) 0.0669(10) Uani d . 1 . .
    H H14A 0.5124 0.1101 -0.0407 0.1 Uiso calc R 1 . .
    H H14B 0.5328 0.2513 0.005 0.1 Uiso calc R 1 . .
    H H14C 0.492 0.2679 -0.0683 0.1 Uiso calc R 1 . .
    C C15 0.40175(14) 0.1801(4) 0.25884(17) 0.0465(7) Uani d . 1 . .
    C C16 0.4320(2) 0.0955(4) 0.3226(2) 0.0695(11) Uani d . 1 . .
    H H16A 0.4746 0.1167 0.3226 0.104 Uiso calc R 1 . .
    H H16B 0.4258 -0.0088 0.3151 0.104 Uiso calc R 1 . .
    H H16C 0.4148 0.1248 0.371 0.104 Uiso calc R 1 . .
    N N1 0.27219(11) 0.2172(3) 0.15003(14) 0.0353(5) Uani d . 1 . .
    N N2 0.32009(11) 0.3924(2) 0.04910(12) 0.0369(5) Uani d . 1 . .
    O O1 0.44010(10) 0.2880(3) 0.08035(12) 0.0499(5) Uani d . 1 . .
    O O1S 0.03896(17) 1.0232(4) -0.12525(17) 0.0744(8) Uani d . 1 . .
    H H1S 0.062(3) 1.080(6) -0.145(3) 0.11(2) Uiso d . 1 . .
    H H2S 0.003(3) 1.064(8) -0.140(4) 0.17(3) Uiso d . 1 . .
    O O2 0.40469(11) 0.1061(3) 0.00996(14) 0.0628(6) Uani d . 1 . .
    O O3 0.38982(10) 0.1081(2) 0.19769(12) 0.0512(5) Uani d . 1 . .
    O O4 0.38908(14) 0.3131(3) 0.26600(15) 0.0721(8) Uani d . 1 . .
    Cu Cu1 0.359174(16) 0.24915(3) 0.122075(19) 0.03621(15) Uani d . 1 . .
loop_
    _atom_site_aniso_label
    _atom_site_aniso_U_11
    _atom_site_aniso_U_22
    _atom_site_aniso_U_33
    _atom_site_aniso_U_12
    _atom_site_aniso_U_13
    _atom_site_aniso_U_23
    C1 0.0374(15) 0.0331(13) 0.0306(12) 0.0006(11) -0.0018(10) -0.0027(11)
    C2 0.0383(15) 0.0319(13) 0.0315(13) 0.0038(10) 0.0012(11) -0.0039(10)
    C3 0.0423(16) 0.0437(16) 0.0482(17) -0.0031(13) 0.0049(13) 0.0047(13)
    C4 0.0516(19) 0.0430(17) 0.0422(15) -0.0043(12) 0.0065(13) 0.0064(12)
    C5 0.0577(19) 0.0337(14) 0.0321(13) 0.0085(11) 0.0003(13) -0.0005(11)
    C6 0.0361(15) 0.0401(15) 0.0376(14) 0.0067(11) 0.0016(11) -0.0004(12)
    C7 0.072(2) 0.0497(19) 0.0425(17) 0.0115(16) -0.0060(14) 0.0082(14)
    C8 0.0360(16) 0.0460(15) 0.0393(15) 0.0019(13) -0.0026(12) -0.0010(12)
    C9 0.0431(17) 0.0462(15) 0.0392(16) -0.0104(12) 0.0023(12) -0.0018(13)
    C10 0.042(2) 0.088(3) 0.070(2) -0.0099(18) 0.0070(17) 0.019(2)
    C11 0.0495(18) 0.0436(16) 0.0332(13) -0.0080(13) 0.0008(12) 0.0018(12)
    C12 0.0500(18) 0.0403(15) 0.0362(14) 0.0007(12) -0.0036(13) 0.0051(11)
    C13 0.0342(16) 0.0573(18) 0.0501(17) 0.0060(14) -0.0013(13) 0.0084(15)
    C14 0.050(2) 0.079(2) 0.072(2) 0.0076(18) 0.0164(18) 0.008(2)
    C15 0.0403(17) 0.056(2) 0.0436(16) 0.0002(14) -0.0090(13) 0.0072(14)
    C16 0.077(3) 0.072(2) 0.060(2) 0.0003(19) -0.0247(19) 0.0156(19)
    N1 0.0384(13) 0.0371(12) 0.0305(11) 0.0022(9) -0.0003(10) 0.0011(9)
    N2 0.0348(12) 0.0389(12) 0.0371(12) 0.0010(9) 0.0012(9) 0.0013(10)
    O1 0.0354(12) 0.0657(13) 0.0487(13) 0.0004(10) -0.0037(9) 0.0006(11)
    O1S 0.065(2) 0.0660(18) 0.092(2) 0.0099(15) 0.0102(16) 0.0145(16)
    O2 0.0445(13) 0.0694(16) 0.0743(16) -0.0041(11) 0.0014(12) -0.0130(12)
    O3 0.0515(13) 0.0535(13) 0.0486(12) 0.0073(10) -0.0124(10) 0.0020(10)
    O4 0.087(2) 0.0588(15) 0.0709(16) 0.0163(15) -0.0301(14) -0.0092(14)
    Cu1 0.0334(2) 0.0398(3) 0.0354(2) 0.00240(13) -0.00412(13) -0.00033(13)
loop_
    _geom_bond_atom_site_label_1
    _geom_bond_atom_site_label_2
    _geom_bond_site_symmetry_2
    _geom_bond_distance
    _geom_bond_publ_flag
    C1 N1 . 1.359(4) ?
    C1 C8 . 1.386(4) ?
    C1 C2 . 1.482(4) ?
    C2 N2 . 1.353(3) ?
    C2 C6 . 1.378(4) ?
    C3 N2 . 1.349(3) ?
    C3 C4 . 1.374(4) ?
    C3 H3 . 0.93 ?
    C4 C5 . 1.373(5) ?
    C4 H4 . 0.93 ?
    C5 C6 . 1.401(4) ?
    C5 C7 . 1.501(4) ?
    C6 H6 . 0.93 ?
    C7 H7A . 0.96 ?
    C7 H7B . 0.96 ?
    C7 H7C . 0.96 ?
    C8 C9 . 1.385(4) ?
    C8 H8 . 0.93 ?
    C9 C11 . 1.395(4) ?
    C9 C10 . 1.493(5) ?
    C10 H10A . 0.96 ?
    C10 H10B . 0.96 ?
    C10 H10C . 0.96 ?
    C11 C12 . 1.372(4) ?
    C11 H11 . 0.93 ?
    C12 N1 . 1.343(4) ?
    C12 H12 . 0.93 ?
    C13 O2 . 1.237(4) ?
    C13 O1 . 1.277(4) ?
    C13 C14 . 1.492(5) ?
    C14 H14A . 0.96 ?
    C14 H14B . 0.96 ?
    C14 H14C . 0.96 ?
    C15 O4 . 1.238(4) ?
    C15 O3 . 1.275(4) ?
    C15 C16 . 1.504(4) ?
    C16 H16A . 0.96 ?
    C16 H16B . 0.96 ?
    C16 H16C . 0.96 ?
    N1 Cu1 . 2.001(2) ?
    N2 Cu1 . 2.007(2) ?
    O1 Cu1 . 1.959(2) ?
    O1S H1S . 0.80(6) ?
    O1S H2S . 0.91(7) ?
    O3 Cu1 . 1.952(2) ?
loop_
    _geom_angle_atom_site_label_1
    _geom_angle_atom_site_label_2
    _geom_angle_atom_site_label_3
    _geom_angle_site_symmetry_1
    _geom_angle_site_symmetry_3
    _geom_angle
    _geom_angle_publ_flag
    N1 C1 C8 . . 121.4(3) ?
    N1 C1 C2 . . 113.8(2) ?
    C8 C1 C2 . . 124.8(3) ?
    N2 C2 C6 . . 122.5(2) ?
    N2 C2 C1 . . 114.2(2) ?
    C6 C2 C1 . . 123.3(3) ?
    N2 C3 C4 . . 121.8(3) ?
    N2 C3 H3 . . 119.1 ?
    C4 C3 H3 . . 119.1 ?
    C5 C4 C3 . . 121.1(3) ?
    C5 C4 H4 . . 119.4 ?
    C3 C4 H4 . . 119.4 ?
    C4 C5 C6 . . 117.3(2) ?
    C4 C5 C7 . . 121.9(3) ?
    C6 C5 C7 . . 120.8(3) ?
    C2 C6 C5 . . 119.4(3) ?
    C2 C6 H6 . . 120.3 ?
    C5 C6 H6 . . 120.3 ?
    C5 C7 H7A . . 109.5 ?
    C5 C7 H7B . . 109.5 ?
    H7A C7 H7B . . 109.5 ?
    C5 C7 H7C . . 109.5 ?
    H7A C7 H7C . . 109.5 ?
    H7B C7 H7C . . 109.5 ?
    C9 C8 C1 . . 120.8(3) ?
    C9 C8 H8 . . 119.6 ?
    C1 C8 H8 . . 119.6 ?
    C8 C9 C11 . . 116.8(3) ?
    C8 C9 C10 . . 121.4(3) ?
    C11 C9 C10 . . 121.8(3) ?
    C9 C10 H10A . . 109.5 ?
    C9 C10 H10B . . 109.5 ?
    H10A C10 H10B . . 109.5 ?
    C9 C10 H10C . . 109.5 ?
    H10A C10 H10C . . 109.5 ?
    H10B C10 H10C . . 109.5 ?
    C12 C11 C9 . . 120.2(3) ?
    C12 C11 H11 . . 119.9 ?
    C9 C11 H11 . . 119.9 ?
    N1 C12 C11 . . 122.9(3) ?
    N1 C12 H12 . . 118.5 ?
    C11 C12 H12 . . 118.5 ?
    O2 C13 O1 . . 121.3(3) ?
    O2 C13 C14 . . 121.1(3) ?
    O1 C13 C14 . . 117.5(3) ?
    C13 C14 H14A . . 109.5 ?
    C13 C14 H14B . . 109.5 ?
    H14A C14 H14B . . 109.5 ?
    C13 C14 H14C . . 109.5 ?
    H14A C14 H14C . . 109.5 ?
    H14B C14 H14C . . 109.5 ?
    O4 C15 O3 . . 122.1(3) ?
    O4 C15 C16 . . 121.2(3) ?
    O3 C15 C16 . . 116.8(3) ?
    C15 C16 H16A . . 109.5 ?
    C15 C16 H16B . . 109.5 ?
    H16A C16 H16B . . 109.5 ?
    C15 C16 H16C . . 109.5 ?
    H16A C16 H16C . . 109.5 ?
    H16B C16 H16C . . 109.5 ?
    C12 N1 C1 . . 117.9(3) ?
    C12 N1 Cu1 . . 126.4(2) ?
    C1 N1 Cu1 . . 115.70(19) ?
    C3 N2 C2 . . 117.9(2) ?
    C3 N2 Cu1 . . 126.3(2) ?
    C2 N2 Cu1 . . 115.43(16) ?
    C13 O1 Cu1 . . 104.23(19) ?
    H1S O1S H2S . . 100(5) ?
    C15 O3 Cu1 . . 107.6(2) ?
    O3 Cu1 O1 . . 92.91(10) ?
    O3 Cu1 N1 . . 94.27(9) ?
    O1 Cu1 N1 . . 171.94(9) ?
    O3 Cu1 N2 . . 174.64(9) ?
    O1 Cu1 N2 . . 92.41(9) ?
    N1 Cu1 N2 . . 80.46(10) ?
loop_
    _geom_torsion_atom_site_label_1
    _geom_torsion_atom_site_label_2
    _geom_torsion_atom_site_label_3
    _geom_torsion_atom_site_label_4
    _geom_torsion_site_symmetry_1
    _geom_torsion_site_symmetry_2
    _geom_torsion_site_symmetry_3
    _geom_torsion_site_symmetry_4
    _geom_torsion
    _geom_torsion_publ_flag
    N1 C1 C2 N2 . . . . -7.7(3) ?
    C8 C1 C2 N2 . . . . 172.0(3) ?
    N1 C1 C2 C6 . . . . 172.1(2) ?
    C8 C1 C2 C6 . . . . -8.2(4) ?
    N2 C3 C4 C5 . . . . -0.2(4) ?
    C3 C4 C5 C6 . . . . 0.5(4) ?
    C3 C4 C5 C7 . . . . -179.0(3) ?
    N2 C2 C6 C5 . . . . -0.7(4) ?
    C1 C2 C6 C5 . . . . 179.5(2) ?
    C4 C5 C6 C2 . . . . -0.1(4) ?
    C7 C5 C6 C2 . . . . 179.4(3) ?
    N1 C1 C8 C9 . . . . -1.5(4) ?
    C2 C1 C8 C9 . . . . 178.8(3) ?
    C1 C8 C9 C11 . . . . -0.7(4) ?
    C1 C8 C9 C10 . . . . 179.4(3) ?
    C8 C9 C11 C12 . . . . 2.3(4) ?
    C10 C9 C11 C12 . . . . -177.8(3) ?
    C9 C11 C12 N1 . . . . -1.8(4) ?
    C11 C12 N1 C1 . . . . -0.4(4) ?
    C11 C12 N1 Cu1 . . . . 176.5(2) ?
    C8 C1 N1 C12 . . . . 2.1(4) ?
    C2 C1 N1 C12 . . . . -178.2(2) ?
    C8 C1 N1 Cu1 . . . . -175.2(2) ?
    C2 C1 N1 Cu1 . . . . 4.5(3) ?
    C4 C3 N2 C2 . . . . -0.6(4) ?
    C4 C3 N2 Cu1 . . . . 172.2(2) ?
    C6 C2 N2 C3 . . . . 1.0(4) ?
    C1 C2 N2 C3 . . . . -179.2(2) ?
    C6 C2 N2 Cu1 . . . . -172.5(2) ?
    C1 C2 N2 Cu1 . . . . 7.3(3) ?
    O2 C13 O1 Cu1 . . . . -2.6(4) ?
    C14 C13 O1 Cu1 . . . . 174.6(3) ?
    O4 C15 O3 Cu1 . . . . 6.1(4) ?
    C16 C15 O3 Cu1 . . . . -174.1(3) ?
    C15 O3 Cu1 O1 . . . . 90.9(2) ?
    C15 O3 Cu1 N1 . . . . -92.8(2) ?
    C13 O1 Cu1 O3 . . . . 92.8(2) ?
    C13 O1 Cu1 N2 . . . . -87.8(2) ?
    C12 N1 Cu1 O3 . . . . 1.4(2) ?
    C1 N1 Cu1 O3 . . . . 178.4(2) ?
    C12 N1 Cu1 N2 . . . . -177.6(2) ?
    C1 N1 Cu1 N2 . . . . -0.6(2) ?
    C3 N2 Cu1 O1 . . . . -0.5(2) ?
    C2 N2 Cu1 O1 . . . . 172.35(18) ?
    C3 N2 Cu1 N1 . . . . -176.8(2) ?
    C2 N2 Cu1 N1 . . . . -3.87(18) ?
loop_
    _geom_hbond_atom_site_label_D
    _geom_hbond_atom_site_label_H
    _geom_hbond_atom_site_label_A
    _geom_hbond_site_symmetry_A
    _geom_hbond_distance_DH
    _geom_hbond_distance_HA
    _geom_hbond_distance_DA
    _geom_hbond_angle_DHA
    O1S H1S O4 4_564 0.80(6) 2.12(6) 2.878(4) 158(5)
    O1S H2S O1 2_465 0.91(7) 2.19(7) 2.876(4) 132(6)
_iucr_refine_instructions_details
;
TITL S533631_1_0ma in Pbcn
CELL  0.71073  22.0667   9.0192  17.4088   90.000   90.000   90.000
ZERR     8.00   0.0008   0.0003   0.0006    0.000    0.000    0.000
LATT   1
SYMM  1/2 + X, 1/2 - Y, - Z
SYMM  - X,   Y, 1/2 - Z
SYMM  1/2 - X, 1/2 - Y, 1/2 + Z
SFAC  C    H    N    O    CU
UNIT  128  160  16   40   8
MERG   2
FMAP   2
PLAN   20
SIZE     0.26   0.40   0.43
ACTA
HTAB    2.00000
BOND   $H
CONF
HTAB
EQIV $1 -x+1/2, -y+3/2, z-1/2
EQIV $2 -0.5+X, 0.5+Y, 0.5-Z
EQIV $3 x-1/2, -y+3/2, -z
HTAB O1S O4_$1
HTAB O1S O1_$3
HTAB C6 O2_$1
HTAB C14 O1S_$2
WGHT     0.08960
L.S.   5
TEMP    23.00
FVAR     0.11280
C1    1    0.231379    0.300766    0.110758    11.00000    0.03741    0.03312 =
        0.03061   -0.00274   -0.00183    0.00061
C2    1    0.258792    0.392910    0.049435    11.00000    0.03825    0.03192 =
        0.03152   -0.00389    0.00124    0.00380
C3    1    0.348651    0.474999   -0.004353    11.00000    0.04232    0.04371 =
        0.04825    0.00472    0.00485   -0.00313
AFIX   43
H3    2    0.390785    0.476666   -0.005134    11.00000   -1.20000
AFIX    0
C4    1    0.317207    0.556786   -0.057694    11.00000    0.05155    0.04299 =
        0.04223    0.00639    0.00648   -0.00427
AFIX   43
H4    2    0.338418    0.612701   -0.093635    11.00000   -1.20000
AFIX    0
C5    1    0.254979    0.557342   -0.058821    11.00000    0.05765    0.03373 =
        0.03214   -0.00046    0.00032    0.00848
C6    1    0.225145    0.472219   -0.003110    11.00000    0.03613    0.04011 =
        0.03760   -0.00035    0.00162    0.00670
AFIX   43
H6    2    0.183034    0.469263   -0.001604    11.00000   -1.20000
AFIX    0
C7    1    0.219773    0.643898   -0.117415    11.00000    0.07166    0.04966 =
        0.04254    0.00819   -0.00603    0.01155
AFIX  137
H7A   2    0.240307    0.735498   -0.127970    11.00000   -1.50000
H7B   2    0.179967    0.664468   -0.097883    11.00000   -1.50000
H7C   2    0.216532    0.587081   -0.163865    11.00000   -1.50000
AFIX    0
C8    1    0.170172    0.297324    0.128493    11.00000    0.03598    0.04600 =
        0.03929   -0.00102   -0.00259    0.00191
AFIX   43
H8    2    0.143371    0.357407    0.101459    11.00000   -1.20000
AFIX    0
C9    1    0.148434    0.205487    0.185988    11.00000    0.04313    0.04617 =
        0.03918   -0.00177    0.00230   -0.01044
C10   1    0.082689    0.201756    0.206266    11.00000    0.04170    0.08836 =
        0.06955    0.01898    0.00705   -0.00986
AFIX  137
H10A  2    0.064163    0.294094    0.192089    11.00000   -1.50000
H10B  2    0.078328    0.186686    0.260574    11.00000   -1.50000
H10C  2    0.063314    0.122090    0.179168    11.00000   -1.50000
AFIX    0
C11   1    0.190839    0.116980    0.223750    11.00000    0.04949    0.04357 =
        0.03324    0.00184    0.00080   -0.00798
AFIX   43
H11   2    0.178204    0.050937    0.261521    11.00000   -1.20000
AFIX    0
C12   1    0.251135    0.127093    0.205322    11.00000    0.04999    0.04034 =
        0.03615    0.00507   -0.00357    0.00068
AFIX   43
H12   2    0.278659    0.068934    0.232318    11.00000   -1.20000
AFIX    0
C13   1    0.445178    0.196555    0.024713    11.00000    0.03420    0.05730 =
        0.05011    0.00837   -0.00126    0.00602
C14   1    0.500521    0.207430   -0.024155    11.00000    0.04965    0.07922 =
        0.07170    0.00801    0.01645    0.00761
AFIX  137
H14A  2    0.512385    0.110074   -0.040609    11.00000   -1.50000
H14B  2    0.532792    0.251426    0.004966    11.00000   -1.50000
H14C  2    0.492004    0.267788   -0.068275    11.00000   -1.50000
AFIX    0
C15   1    0.401747    0.180121    0.258843    11.00000    0.04029    0.05559 =
        0.04355    0.00719   -0.00901    0.00022
C16   1    0.431978    0.095542    0.322644    11.00000    0.07652    0.07188 =
        0.06019    0.01561   -0.02473    0.00034
AFIX  137
H16A  2    0.474613    0.116706    0.322599    11.00000   -1.50000
H16B  2    0.425829   -0.008812    0.315076    11.00000   -1.50000
H16C  2    0.414792    0.124727    0.370995    11.00000   -1.50000
AFIX    0
N1    3    0.272185    0.217238    0.150034    11.00000    0.03837    0.03711 =
        0.03053    0.00115   -0.00029    0.00224
N2    3    0.320087    0.392378    0.049100    11.00000    0.03478    0.03893 =
        0.03711    0.00130    0.00118    0.00104
O1    4    0.440096    0.287969    0.080350    11.00000    0.03535    0.06572 =
        0.04871    0.00064   -0.00371    0.00036
O1S   4    0.038962    1.023209   -0.125247    11.00000    0.06550    0.06596 =
        0.09181    0.01448    0.01028    0.00998
O2    4    0.404687    0.106131    0.009965    11.00000    0.04452    0.06944 =
        0.07433   -0.01296    0.00142   -0.00409
O3    4    0.389816    0.108099    0.197688    11.00000    0.05151    0.05347 =
        0.04856    0.00203   -0.01237    0.00726
O4    4    0.389076    0.313147    0.265997    11.00000    0.08660    0.05880 =
        0.07092   -0.00923   -0.03005    0.01626
CU1   5    0.359174    0.249152    0.122075    11.00000    0.03343    0.03976 =
        0.03543   -0.00033   -0.00412    0.00240
H1S   2    0.062042    1.079941   -0.144953    11.00000    0.10618
H2S   2    0.002900    1.064040   -0.139561    11.00000    0.16678
HKLF    4
END
;
