# Supplementary material for: Bis(acetato-κ2 O,O′)(4,4′-dimethyl-2,2′-bipyridine-κ2 N,N′)copper(II) monohydrate
Source: Acta Crystallogr Sect E Struct Rep Online. 2012 May 16;68(Pt 6):m775. doi: 10.1107/S1600536812020193 (PMC3379107; doi:10.1107/S1600536812020193)
Supplement: Supplementary file 2 [file e-68-0m775-Isup2.hkl]

#
# h,k,l, Fc-squared, Fo-squared, sigma(Fo-squared) and status flag
#
data_I
_shelx_title ' S533631_1_0ma in Pbcn'
_shelx_refln_list_code          4
_shelx_F_calc_maximum      315.72
_exptl_crystal_F_000      1592.00
_reflns_d_resolution_high  0.7343
 
loop_
 _symmetry_equiv_pos_as_xyz
 'x, y, z'
 'x+1/2, -y+1/2, -z'
 '-x, y, -z+1/2'
 '-x+1/2, -y+1/2, z+1/2'
 '-x, -y, -z'
 '-x-1/2, y-1/2, z'
 'x, -y, z-1/2'
 'x-1/2, y-1/2, -z-1/2'
 
_cell_length_a    22.0667
_cell_length_b     9.0192
_cell_length_c    17.4088
_cell_angle_alpha  90.000
_cell_angle_beta   90.000
_cell_angle_gamma  90.000
 
_shelx_F_squared_multiplier     1.000
 
loop_
 _refln_index_h
 _refln_index_k
 _refln_index_l
 _refln_F_squared_calc
 _refln_F_squared_meas
 _refln_F_squared_sigma
 _refln_observed_status
   6   0   0     8715.25    10949.82   1432.00 o
   8   0   0    14514.20    15268.60   1995.52 o
  10   0   0    25615.81    24525.49   3205.09 o
  12   0   0     1020.77     1554.60    209.85 o
  14   0   0     3462.82     2522.11    336.39 o
  16   0   0       92.13      129.68     36.94 o
  18   0   0     1650.21     1974.30    268.79 o
  20   0   0     2096.12     1836.76    252.29 o
  22   0   0     5625.04     6231.78    824.46 o
  24   0   0     3949.74     3811.06    510.08 o
  26   0   0      349.50      378.04     80.95 o
  28   0   0     1033.65      902.27    145.40 o
   1   1   0      104.61      112.39     17.78 o
   3   1   0     2874.12     3162.91    168.13 o
   5   1   0    11546.20    14562.47   1091.89 o
   7   1   0     6724.75     6471.51    422.72 o
   9   1   0    20020.00    25499.36   1896.08 o
  11   1   0       15.84       38.43     12.95 o
  13   1   0     1990.94     2001.35    205.18 o
  15   1   0      100.41      121.89     25.17 o
  17   1   0        4.09        0.90     19.68 o
  19   1   0      826.93      682.52     73.60 o
  21   1   0      250.69      151.42     33.12 o
  23   1   0       88.94       69.10     44.01 o
  25   1   0      148.22      140.29     38.90 o
  27   1   0       13.47       41.01     52.66 o
  29   1   0        2.57       29.58     41.33 o
   0   2   0    93842.87    73195.11   6562.32 o
   2   2   0      881.84      877.04     72.41 o
   4   2   0    40807.20    44213.30   3273.92 o
   6   2   0     2157.82     1886.92    141.12 o
   8   2   0    16142.02    15889.40   1192.32 o
  10   2   0    13196.65    13111.96   1714.94 o
  12   2   0      685.50      843.82     67.55 o
  14   2   0    24043.30    18121.79   1676.14 o
  16   2   0       88.12       81.94     27.28 o
  18   2   0     1597.29     1312.41    189.81 o
  20   2   0      828.38      803.79    132.43 o
  22   2   0     2712.33     2678.02    253.98 o
  24   2   0     1500.25     1085.39    163.48 o
  26   2   0      617.48      620.87     76.11 o
  28   2   0      320.76      313.67     55.83 o
   1   3   0     6813.27     5913.90    436.28 o
   3   3   0      188.75      257.89     23.40 o
   5   3   0     2103.11     2613.97    169.32 o
   7   3   0       30.10       28.21     12.23 o
   9   3   0      481.12      673.02     54.14 o
  11   3   0      366.07      383.93     34.01 o
  13   3   0      151.06      190.13     22.03 o
  15   3   0     1825.56     1774.45    153.52 o
  17   3   0        5.95       -9.77     13.57 o
  19   3   0      355.18      320.68     44.97 o
  21   3   0      149.85      126.62     33.06 o
  23   3   0       29.16       48.49     33.22 o
  25   3   0        1.93        6.29     33.34 o
  27   3   0        5.56        6.77     35.55 o
  29   3   0       32.13       67.24     55.80 o
   0   4   0    13714.44    11830.87   1535.74 o
   2   4   0      735.34      834.99     55.70 o
   4   4   0     9771.56    11290.82    717.98 o
   6   4   0    16697.24    13386.26    883.22 o
   8   4   0     7058.36     5786.86    430.52 o
  10   4   0    27467.10    29164.55   2169.73 o
  12   4   0     4275.11     5155.63    385.25 o
  14   4   0    19851.31    24866.28   2287.95 o
  16   4   0      636.51      660.81     71.46 o
  18   4   0     2048.84     2212.23    171.80 o
  20   4   0      119.67      113.02     31.11 o
  22   4   0     2233.11     2082.94    330.49 o
  24   4   0      898.43      926.18    126.54 o
  26   4   0       21.22      -29.68     35.52 o
  28   4   0      259.56      196.53     47.64 o
   1   5   0     4005.69     3111.57    408.69 o
   3   5   0     1043.80     1206.71     90.33 o
   5   5   0    19670.74    25282.59   2314.42 o
   7   5   0      462.35      556.05     42.20 o
   9   5   0       35.25       43.82      8.20 o
  11   5   0        0.37      -10.91     10.91 o
  13   5   0      688.15      868.87     97.90 o
  15   5   0      451.35      434.74     39.68 o
  17   5   0     2083.62     1959.10    166.11 o
  19   5   0      681.94      749.84     62.49 o
  21   5   0      355.45      254.65     65.23 o
  23   5   0       78.50       65.51     33.61 o
  25   5   0        5.89       -0.68     36.75 o
  27   5   0       17.65       34.19     49.91 o
   0   6   0    13087.33    17099.08   2219.52 o
   2   6   0     1576.22     2186.13    281.76 o
   4   6   0     7350.44     6882.35    636.88 o
   6   6   0     2535.80     2666.02    200.29 o
   8   6   0     3000.02     2654.52    172.82 o
  10   6   0     4012.21     4514.13    289.32 o
  12   6   0      212.55      203.04     18.24 o
  14   6   0     3043.62     3032.32    231.27 o
  16   6   0      651.50      702.43     76.04 o
  18   6   0     3334.11     3477.44    531.30 o
  20   6   0      175.39      121.82     52.66 o
  22   6   0      716.17      447.20     85.67 o
  24   6   0      410.97      368.61     85.67 o
  26   6   0      219.43      172.91     70.74 o
   1   7   0        7.51        8.22     22.60 o
   3   7   0       51.27       18.79     33.01 o
   5   7   0      409.14      603.60     92.81 o
   7   7   0       50.01      -10.23     17.72 o
   9   7   0        0.76      -11.11     18.58 o
  11   7   0        3.53      -14.48     23.59 o
  13   7   0       50.36       40.33     24.43 o
  15   7   0      157.50      135.85     32.78 o
  17   7   0       22.07        2.36     17.97 o
  19   7   0       11.01        9.57     19.80 o
  21   7   0        6.06      -11.88     24.84 o
  23   7   0       14.63      -44.33     54.62 o
   0   8   0     3063.19     2409.72    324.60 o
   2   8   0      471.04      380.22     50.57 o
   4   8   0     2622.54     2693.93    245.16 o
   6   8   0     1416.48     1436.14    116.00 o
   8   8   0     1783.77     1594.15    153.89 o
  10   8   0     1581.08     1753.79    205.15 o
  12   8   0      533.90      521.68     86.45 o
  14   8   0     1332.36     1375.39    138.10 o
  16   8   0        0.27      -30.03     31.37 o
  18   8   0     1919.63     2255.79    220.35 o
  20   8   0      153.08      112.39     62.09 o
  22   8   0      239.81      169.30     50.69 o
   1   9   0       22.22      -12.16     29.44 o
   3   9   0        1.33      -14.11     21.44 o
   5   9   0       53.46       48.45     23.73 o
   7   9   0        0.06      -13.05     22.46 o
   9   9   0      235.61      282.16     37.44 o
  11   9   0        0.17       -7.47     30.40 o
  13   9   0       29.69      -25.66     32.90 o
  15   9   0      102.49      152.28     44.76 o
  17   9   0       11.25       32.81     42.83 o
  19   9   0       29.81       45.58     56.59 o
   0  10   0       19.71      -16.50     47.94 o
   2  10   0       89.16      106.43     29.18 o
   4  10   0      715.10      718.81     69.58 o
   6  10   0      634.69      550.64     55.53 o
   8  10   0      607.83      675.94    134.40 o
  10  10   0      600.18      651.44     77.42 o
  12  10   0      284.32      303.41     53.25 o
  14  10   0      847.28      982.24    131.25 o
  16  10   0        2.02       47.10     37.68 o
   1  11   0       15.07      -13.36     24.07 o
   3  11   0       12.50       42.49     28.73 o
   5  11   0       55.64       83.64     32.29 o
   7  11   0        0.06       39.52     37.13 o
   9  11   0       59.56       70.38     41.41 o
  11  11   0       42.43       27.41     39.08 o
  13  11   0       30.73       22.21     39.04 o
   0  12   0       18.64       14.15     52.66 o
   2  12   0      102.70      124.18     63.66 o
   4  12   0      731.79      757.64     89.85 o
   6  12   0      175.31      172.09     45.58 o
   1   1   1    27166.10    21283.52   1107.79 o
   2   1   1    42554.29    46076.23   2262.17 o
   3   1   1     7756.16     8423.63    385.89 o
   4   1   1      126.37      167.39      8.30 o
   5   1   1    26115.19    28262.16   1820.40 o
   6   1   1     3941.27     4119.22    215.66 o
   7   1   1     8342.96     7825.80    410.74 o
   8   1   1     1741.28     1615.31    109.93 o
   9   1   1     2683.22     3257.23    198.16 o
  10   1   1     3278.85     3614.12    273.32 o
  11   1   1    11712.53    10312.76    672.26 o
  12   1   1    12324.19    11810.87    686.93 o
  13   1   1       10.23       23.18     10.84 o
  14   1   1     1397.18     1638.74    108.01 o
  15   1   1     1391.13     1196.56     72.07 o
  16   1   1     2636.28     2706.54    160.17 o
  17   1   1      351.80      386.15     33.29 o
  18   1   1      166.65      183.46     22.43 o
  19   1   1       22.99       31.70     17.46 o
  20   1   1     1337.98     1383.04    106.00 o
  21   1   1     1841.29     2132.96    159.84 o
  22   1   1     1754.14     1871.72    148.98 o
  23   1   1       95.92       78.43     23.39 o
  24   1   1     1261.93     1101.85    116.35 o
  25   1   1     1638.44     1818.86    124.28 o
  26   1   1      670.27      661.81     55.27 o
  27   1   1       26.61       62.70     26.85 o
  28   1   1      187.86      243.01     44.17 o
  29   1   1      401.08      441.32     44.83 o
   0   2   1     7039.58     5884.66    533.68 o
   1   2   1      517.32      531.69     26.55 o
   2   2   1      628.60      645.26     26.62 o
   3   2   1     2669.32     2617.25    128.41 o
   4   2   1     2949.59     4118.47    308.71 o
   5   2   1      583.16      609.98     28.40 o
   6   2   1     4301.22     4622.12    266.35 o
   7   2   1     2964.67     3464.94    196.73 o
   8   2   1       16.01       -4.86      4.86 o
   9   2   1      325.96      317.43     19.93 o
  10   2   1      555.25      479.84     39.13 o
  11   2   1     1418.49     1603.53     93.76 o
  12   2   1      313.16      303.19     20.48 o
  13   2   1       39.67       29.57      8.49 o
  14   2   1       11.15       21.45     10.81 o
  15   2   1       69.85       73.78     10.12 o
  16   2   1        0.23      -10.57     10.57 o
  17   2   1      294.84      304.30     29.88 o
  18   2   1      352.00      350.07     25.71 o
  19   2   1      477.58      379.76     44.63 o
  20   2   1      340.64      301.75     30.47 o
  21   2   1       71.72       73.51     21.32 o
  22   2   1       58.60       52.69     20.46 o
  23   2   1        7.50       34.67     21.52 o
  24   2   1       36.31       60.52     25.82 o
  25   2   1       20.67       25.37     25.19 o
  26   2   1       17.20       12.86     26.61 o
  27   2   1        2.94      -10.20     26.41 o
  28   2   1        0.75      -25.60     28.74 o
  29   2   1        0.06      -13.22     40.80 o
   1   3   1      122.44      118.93      7.65 o
   2   3   1     8489.00     7776.91    439.25 o
   3   3   1    10410.99     8756.61    420.60 o
   4   3   1        7.40       11.74      3.08 o
   5   3   1        9.85       17.25      3.36 o
   6   3   1      280.52      179.32     10.79 o
   7   3   1     7965.32     8198.96    466.35 o
   8   3   1     9612.63    11203.35    591.71 o
   9   3   1       17.52       14.61      7.55 o
  10   3   1     3060.65     3998.30    232.32 o
  11   3   1     9243.84     9288.55    541.70 o
  12   3   1    14373.95    11174.03    651.64 o
  13   3   1      662.27      687.41     40.18 o
  14   3   1     2808.91     2952.77    171.23 o
  15   3   1     4115.37     3659.00    196.24 o
  16   3   1     4194.96     3990.26    262.39 o
  17   3   1     2267.45     2392.47    142.04 o
  18   3   1        1.18       -0.22     12.66 o
  19   3   1      233.36      252.45     26.92 o
  20   3   1      919.31      924.34     68.34 o
  21   3   1     1589.60     1820.04    125.34 o
  22   3   1      472.84      466.59     43.79 o
  23   3   1        5.73       -2.87     22.39 o
  24   3   1      529.87      574.70     49.96 o
  25   3   1     1036.98      982.59    119.84 o
  26   3   1      569.80      550.98     50.27 o
  27   3   1       18.65       65.40     27.52 o
  28   3   1       13.18       37.96     27.25 o
  29   3   1       78.25       97.65     31.04 o
   0   4   1       12.80       11.51      7.89 o
   1   4   1       21.37       25.90      9.02 o
   2   4   1       10.46       17.70      6.44 o
   3   4   1      156.71      154.34     12.47 o
   4   4   1      387.56      388.28     19.25 o
   5   4   1      396.66      474.04     26.86 o
   6   4   1        0.22        0.87      4.48 o
   7   4   1        4.82       16.20      4.42 o
   8   4   1        6.80        9.99      4.96 o
   9   4   1      130.35      137.09     10.75 o
  10   4   1      289.91      337.40     19.54 o
  11   4   1        0.03       -6.33      6.33 o
  12   4   1      364.12      354.37     22.81 o
  13   4   1      734.24      781.87     51.30 o
  14   4   1       40.95       -0.40     12.83 o
  15   4   1      693.10      816.99     48.26 o
  16   4   1      469.79      538.01     33.75 o
  17   4   1       63.13       81.73     16.98 o
  18   4   1      672.91      633.37     43.63 o
  19   4   1        4.53        7.36     13.74 o
  20   4   1      151.87      113.83     22.38 o
  21   4   1        0.16       -5.20     19.73 o
  22   4   1      133.84      134.96     25.80 o
  23   4   1       29.51       35.85     23.06 o
  24   4   1        0.89       -1.15     22.99 o
  25   4   1       43.78       41.54     25.61 o
  26   4   1        1.06      -25.22     25.22 o
  27   4   1       25.24      -19.68     33.01 o
  28   4   1        1.95      -38.23     38.23 o
   1   5   1     3510.86     2701.92    252.03 o
   2   5   1     5563.75     5039.28    325.41 o
   3   5   1     6026.67     5440.85    285.63 o
   4   5   1      253.55      241.41     19.64 o
   5   5   1      443.75      639.35     33.63 o
   6   5   1    11474.19    11464.48    555.22 o
   7   5   1     3130.15     2994.03    145.75 o
   8   5   1     5126.51     5775.91    247.51 o
   9   5   1      375.59      346.09     18.68 o
  10   5   1      991.23     1062.48     49.99 o
  11   5   1     6910.99     7665.37    407.90 o
  12   5   1     4968.79     4367.72    212.91 o
  13   5   1      977.74      961.60     52.96 o
  14   5   1      205.80      216.54     16.78 o
  15   5   1     1788.95     1916.41    101.94 o
  16   5   1     3965.27     4050.67    235.62 o
  17   5   1      829.56      864.91     49.56 o
  18   5   1      320.57      335.27     29.60 o
  19   5   1      566.27      488.45     38.83 o
  20   5   1      590.19      474.48     57.56 o
  21   5   1      872.60      796.13     71.80 o
  22   5   1      411.89      385.39     44.30 o
  23   5   1       23.81       25.15     27.63 o
  24   5   1      125.75      114.32     32.27 o
  25   5   1      422.39      428.60     49.59 o
  26   5   1      208.87      172.50     36.79 o
  27   5   1       68.60       87.95     44.16 o
   0   6   1     1707.44     1591.13    181.95 o
   1   6   1        0.21      -12.10     12.10 o
   2   6   1       41.63       14.20     12.66 o
   3   6   1      243.35      252.51     18.11 o
   4   6   1       16.25        0.86     10.95 o
   5   6   1       78.53       91.63      9.00 o
   6   6   1      131.25      133.35     12.31 o
   7   6   1      369.69      395.76     23.72 o
   8   6   1        0.01       -6.16      6.16 o
   9   6   1      198.10      208.63     18.35 o
  10   6   1        5.42       -6.62      9.56 o
  11   6   1       99.81       76.60      8.14 o
  12   6   1       13.89       15.89      6.29 o
  13   6   1      101.08       92.48     12.29 o
  14   6   1     1242.98     1219.19     69.45 o
  15   6   1      568.03      595.54     37.20 o
  16   6   1      833.03      982.00     63.73 o
  17   6   1      359.43      377.90     30.65 o
  18   6   1       28.14       16.77     18.40 o
  19   6   1      153.40      157.01     29.10 o
  20   6   1        4.22      -14.10     32.90 o
  21   6   1        7.79        8.33     33.12 o
  22   6   1       89.66      136.37     40.82 o
  23   6   1        3.20       22.83     38.24 o
  24   6   1       15.76        6.34     39.41 o
  25   6   1        5.76      -38.66     41.82 o
  26   6   1        6.73       49.46     45.09 o
   1   7   1     1236.96     1386.13     95.29 o
   2   7   1     7259.78     6056.33    453.16 o
   3   7   1     3306.23     3049.62    199.92 o
   4   7   1     1746.12     1932.82    115.35 o
   5   7   1      271.69      311.68     28.76 o
   6   7   1      936.28      891.17     60.55 o
   7   7   1     2968.25     2722.20    135.12 o
   8   7   1      182.31      175.06     15.18 o
   9   7   1       52.40       36.55     11.46 o
  10   7   1     1143.14     1177.59     72.77 o
  11   7   1     2265.77     2778.04    166.18 o
  12   7   1      752.72      582.06     46.05 o
  13   7   1     1487.75     1706.36    116.61 o
  14   7   1      117.09      135.57     23.20 o
  15   7   1      491.99      534.42     37.16 o
  16   7   1      107.20       87.35     12.36 o
  17   7   1      245.49      229.79     19.74 o
  18   7   1       27.86       29.73     14.10 o
  19   7   1      220.55      187.69     21.20 o
  20   7   1     1368.46     1279.46     94.90 o
  21   7   1      242.87      235.48     29.84 o
  22   7   1       85.06       31.98     32.78 o
  23   7   1        0.12      -25.74     25.74 o
  24   7   1      256.16      229.34     39.68 o
   0   8   1      560.85      493.78     71.91 o
   1   8   1        3.26      -17.73     17.73 o
   2   8   1        0.04       -3.85     15.73 o
   3   8   1       66.22       87.14     20.21 o
   4   8   1       11.16        3.05     15.82 o
   5   8   1      281.11      314.75     43.11 o
   6   8   1       40.02       18.02     14.93 o
   7   8   1      194.78      186.39     19.79 o
   8   8   1        7.80      -16.69     16.69 o
   9   8   1        6.06       -0.70     16.72 o
  10   8   1        0.11       -4.32     16.94 o
  11   8   1       52.23       58.87     18.95 o
  12   8   1       72.92       69.51     18.84 o
  13   8   1       91.27       59.86     22.39 o
  14   8   1       56.46       40.83     22.48 o
  15   8   1      468.42      432.95     43.90 o
  16   8   1       58.23       81.96     23.96 o
  17   8   1      132.75      129.36     26.20 o
  18   8   1        4.99      -13.62     28.02 o
  19   8   1       34.95       26.35     32.26 o
  20   8   1        4.30       33.10     38.07 o
  21   8   1        4.27       -7.01     40.00 o
  22   8   1        0.38       16.49     29.64 o
   1   9   1      365.63      449.88     36.85 o
   2   9   1     1538.98     1798.44    120.31 o
   3   9   1      842.61      940.21     69.54 o
   4   9   1      814.13      853.84     52.51 o
   5   9   1        2.48        6.60     17.27 o
   6   9   1     1549.49     1734.25     98.30 o
   7   9   1     1527.28     1662.50    102.53 o
   8   9   1      642.31      881.60     73.43 o
   9   9   1      168.86      178.76     25.74 o
  10   9   1      220.47      245.41     27.17 o
  11   9   1      830.28      983.06     65.13 o
  12   9   1      718.21      647.59     72.04 o
  13   9   1      384.58      348.77     36.39 o
  14   9   1       18.18       22.35     23.18 o
  15   9   1      161.35      174.41     29.61 o
  16   9   1      677.10      641.63     55.10 o
  17   9   1      388.97      463.13     52.59 o
  18   9   1       36.41       12.27     45.27 o
  19   9   1       92.31      108.74     35.45 o
  20   9   1      229.32      168.98     47.24 o
   0  10   1      138.87      105.13     31.54 o
   1  10   1       83.80       68.29     21.46 o
   2  10   1      195.50      200.83     23.74 o
   3  10   1       24.08        3.51     16.96 o
   4  10   1        5.90      -17.74     17.74 o
   5  10   1        0.24      -18.96     18.96 o
   6  10   1        7.84       32.49     20.16 o
   7  10   1        3.29        6.03     20.21 o
   8  10   1       60.54       52.03     21.12 o
   9  10   1        0.59       -6.03     19.71 o
  10  10   1        2.65        0.28     20.65 o
  11  10   1       47.82       42.40     25.95 o
  12  10   1        6.76       19.78     24.84 o
  13  10   1        2.01       10.01     28.47 o
  14  10   1        3.09       -6.36     25.92 o
  15  10   1        6.25      -20.93     31.02 o
  16  10   1       10.44      -39.68     39.68 o
  17  10   1        5.93       50.64     34.93 o
   1  11   1      135.87      152.25     23.55 o
   2  11   1      183.20      184.74     26.26 o
   3  11   1      581.98      698.44     70.92 o
   4  11   1       68.76      108.22     23.73 o
   5  11   1        0.45       21.54     21.86 o
   6  11   1      228.35      231.67     29.54 o
   7  11   1      418.53      456.26     39.59 o
   8  11   1      117.47      122.13     24.63 o
   9  11   1       44.23       52.45     27.43 o
  10  11   1      255.31      232.80     35.81 o
  11  11   1      118.50      110.74     33.45 o
  12  11   1      296.92      338.07     47.23 o
  13  11   1      110.00      100.06     37.87 o
   0  12   1        0.05       21.22     61.30 o
   1  12   1      382.13      440.04     54.86 o
   2  12   1        4.39       62.63     32.45 o
   3  12   1      286.31      350.80     47.36 o
   4  12   1        9.74       75.14     33.64 o
   5  12   1        8.23        4.19     41.00 o
   6  12   1        1.09       69.37     80.95 o
   0   0   2     6220.46     5705.19    722.29 o
   1   0   2    99681.68    71379.13   5380.28 o
   2   0   2     1474.27     1259.16     83.46 o
   3   0   2     5370.79     5540.16    413.68 o
   4   0   2    27444.52    24457.45   1581.75 o
   5   0   2    48264.89    42098.33   3879.68 o
   6   0   2     9346.92     9420.18    871.69 o
   7   0   2     5007.68     4832.38    449.88 o
   8   0   2      721.62      787.68    109.64 o
   9   0   2    26300.74    29365.04   3848.39 o
  10   0   2     4737.75     6222.11   1003.26 o
  11   0   2    11413.00    14199.52   1306.29 o
  12   0   2     1220.96     1481.31    200.81 o
  13   0   2     9984.84     8262.14    764.71 o
  14   0   2      421.61      387.18     44.18 o
  15   0   2     3620.96     3723.00    348.45 o
  16   0   2      296.58      327.00     40.08 o
  17   0   2     2741.94     3146.47    481.79 o
  18   0   2      361.19      436.77     52.20 o
  19   0   2     2141.02     1850.47    222.82 o
  20   0   2       18.27        5.61     24.84 o
  21   0   2      151.43      141.72     33.22 o
  22   0   2      815.58      831.02     90.31 o
  23   0   2     4911.73     4364.96    410.42 o
  24   0   2       35.39       48.17     32.90 o
  25   0   2      100.31      128.04     39.41 o
  26   0   2      119.11      185.76     42.49 o
  27   0   2      916.57      800.10     91.56 o
  28   0   2        5.49       48.44     36.95 o
  29   0   2       39.47       75.67     37.99 o
   1   1   2      111.19      112.61     13.76 o
   2   1   2      607.98      618.57     26.30 o
   3   1   2     3232.69     2874.74    151.44 o
   4   1   2      411.90      397.96     23.04 o
   5   1   2        2.97       27.02      5.83 o
   6   1   2       44.95       87.57     17.17 o
   7   1   2     1343.50     1712.28    113.36 o
   8   1   2     1559.21     1554.15    102.26 o
   9   1   2     1986.16     2146.70    126.09 o
  10   1   2     1703.13     1903.00    136.13 o
  11   1   2       96.18       59.36     13.61 o
  12   1   2      651.02      563.60     49.94 o
  13   1   2       13.41       22.12     11.87 o
  14   1   2        5.99        2.14      9.37 o
  15   1   2       33.98       45.16     15.60 o
  16   1   2      788.66      799.57     48.04 o
  17   1   2      380.32      392.10     29.40 o
  18   1   2      132.43      146.04     15.47 o
  19   1   2       42.18       46.89     17.51 o
  20   1   2       43.71       38.18     19.32 o
  21   1   2        4.85        1.74     19.85 o
  22   1   2        1.95      -10.59     18.93 o
  23   1   2      205.62      175.12     26.66 o
  24   1   2        9.95       -1.77     22.01 o
  25   1   2        6.73       77.22     25.71 o
  26   1   2        1.74       -4.97     25.03 o
  27   1   2        1.60       -4.48     25.55 o
  28   1   2        1.78       12.82     36.30 o
  29   1   2       65.53      118.76     34.37 o
   0   2   2    17745.39    14911.63   1138.24 o
   1   2   2    97038.70    67892.15   3944.42 o
   2   2   2    19172.86    18814.58   1093.04 o
   3   2   2    13765.63    13386.99    654.01 o
   4   2   2     6825.11     6757.93    445.07 o
   5   2   2     5426.89     5435.37    285.14 o
   6   2   2     1791.75     2150.45    105.96 o
   7   2   2     1779.72     2262.03    131.87 o
   8   2   2     1637.33     1512.63    114.79 o
   9   2   2    32471.53    30424.05   1761.26 o
  10   2   2      169.03      151.48     14.23 o
  11   2   2     9426.32    10018.21    580.15 o
  12   2   2     1010.18     1495.04    109.58 o
  13   2   2    13545.33    11717.21    880.88 o
  14   2   2      557.32      786.61     93.21 o
  15   2   2     3798.49     3525.02    275.66 o
  16   2   2     1839.47     1902.45    112.65 o
  17   2   2     1633.67     1527.04    105.02 o
  18   2   2      240.53      230.89     20.75 o
  19   2   2     3010.71     2873.19    191.18 o
  20   2   2       33.33       26.26     18.92 o
  21   2   2      633.13      528.16     76.35 o
  22   2   2       17.58       31.55     21.76 o
  23   2   2     3417.14     4288.23    327.62 o
  24   2   2       53.04       50.94     31.08 o
  25   2   2      101.85       71.94     25.93 o
  26   2   2       74.16       49.13     26.53 o
  27   2   2      804.21      794.81     64.79 o
  28   2   2        4.86       13.26     27.18 o
  29   2   2       75.37       64.07     31.58 o
   1   3   2     5463.97     5435.09    262.92 o
   2   3   2     1089.80     1267.31     59.11 o
   3   3   2      386.55      405.66     26.89 o
   4   3   2     1787.29     2155.47    129.82 o
   5   3   2      441.45      528.78     30.23 o
   6   3   2     3032.23     3434.70    180.74 o
   7   3   2     1698.97     1925.10    110.33 o
   8   3   2      830.04     1026.45     56.02 o
   9   3   2      191.10      237.69     13.54 o
  10   3   2      256.50      302.21     17.88 o
  11   3   2      308.21      324.43     33.18 o
  12   3   2        8.74       -3.06      8.61 o
  13   3   2       24.94       19.03     10.71 o
  14   3   2      440.55      424.89     47.76 o
  15   3   2      379.57      413.76     29.91 o
  16   3   2      268.27      286.97     23.75 o
  17   3   2      175.80      202.61     38.07 o
  18   3   2       79.11       63.70     14.88 o
  19   3   2      113.30      130.87     17.58 o
  20   3   2       36.69        1.76     18.71 o
  21   3   2       93.83       74.07     22.63 o
  22   3   2        0.23       -2.43     20.91 o
  23   3   2        6.39      -18.05     21.18 o
  24   3   2        0.17       -8.51     22.41 o
  25   3   2       74.22      137.29     28.44 o
  26   3   2        7.79       22.46     24.83 o
  27   3   2        8.60        3.91     26.08 o
  28   3   2        3.52        0.94     26.20 o
   0   4   2     3912.43     3997.82    494.75 o
   1   4   2    14128.11    11888.79    680.04 o
   2   4   2        0.73       17.33      5.01 o
   3   4   2     3744.67     3383.34    165.07 o
   4   4   2      146.69      153.41     23.78 o
   5   4   2    16407.96    13887.63   1062.07 o
   6   4   2        2.27        7.01     15.51 o
   7   4   2      126.33      127.95     14.48 o
   8   4   2      201.30      177.68     10.78 o
   9   4   2    10169.04     9377.10    492.47 o
  10   4   2      159.61      173.87     11.95 o
  11   4   2     2830.51     3106.51    163.27 o
  12   4   2      308.76      274.60     17.56 o
  13   4   2    15204.13    14455.04    843.55 o
  14   4   2       84.20       89.38     17.95 o
  15   4   2     7723.69     7250.69    422.19 o
  16   4   2      206.49      219.49     20.97 o
  17   4   2     1121.74     1177.52     73.40 o
  18   4   2      102.77       90.36     16.31 o
  19   4   2      978.76     1050.48     76.68 o
  20   4   2      121.57      107.46     22.59 o
  21   4   2      274.93      229.56     28.88 o
  22   4   2       68.03       83.30     23.28 o
  23   4   2     2409.23     2226.73    152.85 o
  24   4   2       37.69       70.95     25.17 o
  25   4   2       48.64       46.95     25.16 o
  26   4   2       35.62       34.14     25.77 o
  27   4   2      541.40      560.51     52.07 o
  28   4   2        0.01       -8.57     31.81 o
   1   5   2     1347.83     1711.68    111.34 o
   2   5   2      173.28      159.24     12.72 o
   3   5   2      117.72      113.55      9.51 o
   4   5   2     1800.55     2155.82    106.38 o
   5   5   2      138.01      148.03     12.88 o
   6   5   2     3203.06     3496.54    185.52 o
   7   5   2       33.10       22.92      8.85 o
   8   5   2        2.91       -6.32      6.32 o
   9   5   2      281.58      301.10     18.30 o
  10   5   2      233.67      261.89     21.57 o
  11   5   2      203.66      182.40     16.04 o
  12   5   2      126.03      116.97     10.38 o
  13   5   2       31.41       18.99      7.56 o
  14   5   2      418.93      439.24     25.69 o
  15   5   2        1.05        4.63     10.32 o
  16   5   2      605.64      600.10     39.64 o
  17   5   2     1148.54     1102.79     74.84 o
  18   5   2      248.06      250.21     38.91 o
  19   5   2       55.29        9.52     16.46 o
  20   5   2      154.30      163.95     22.53 o
  21   5   2        4.04       -0.21     17.72 o
  22   5   2       42.54       23.23     26.49 o
  23   5   2        0.88      -17.67     26.59 o
  24   5   2        0.46      -28.09     28.09 o
  25   5   2       34.60       56.75     39.41 o
  26   5   2        0.84       12.53     37.51 o
  27   5   2       36.29       27.11     42.94 o
   0   6   2      678.11      910.27    174.87 o
   1   6   2     8767.61     6587.75    495.82 o
   2   6   2        1.57        9.63     14.62 o
   3   6   2     2644.72     2498.71    122.15 o
   4   6   2      183.85      203.21     14.40 o
   5   6   2     8019.75     6717.50    355.50 o
   6   6   2      193.00      194.02     15.98 o
   7   6   2      102.25      123.06     12.69 o
   8   6   2       81.78       80.74     11.84 o
   9   6   2     8201.62     8387.57    536.23 o
  10   6   2      245.77      267.46     20.03 o
  11   6   2       30.41       23.71      8.39 o
  12   6   2      358.84      416.58     24.92 o
  13   6   2     3606.55     3535.61    188.60 o
  14   6   2      609.29      578.95     33.91 o
  15   6   2     1366.00     1392.31     77.80 o
  16   6   2        0.07       -5.95     12.66 o
  17   6   2      553.21      531.86     60.06 o
  18   6   2      117.69      102.21     20.88 o
  19   6   2     1507.54     1718.95    120.63 o
  20   6   2       32.43        7.95     22.06 o
  21   6   2      168.33      148.71     29.90 o
  22   6   2       44.49       12.53     26.86 o
  23   6   2     1085.57      873.37     99.20 o
  24   6   2        5.62        9.91     39.66 o
  25   6   2       27.00      -31.07     41.74 o
   1   7   2      105.65      122.91     21.88 o
   2   7   2       50.92       22.93     14.24 o
   3   7   2       30.27       22.60     14.37 o
   4   7   2     1706.53     1852.28    108.26 o
   5   7   2      187.96      249.59     19.72 o
   6   7   2      253.76      281.67     21.28 o
   7   7   2      509.32      566.64     35.43 o
   8   7   2      425.28      419.96     27.63 o
   9   7   2        0.20       -9.78     10.85 o
  10   7   2      204.36      229.44     27.52 o
  11   7   2        2.87      -12.03     12.03 o
  12   7   2       46.57       58.11     14.19 o
  13   7   2       39.17       19.68     16.23 o
  14   7   2      339.70      346.26     29.12 o
  15   7   2       27.91       28.89     16.79 o
  16   7   2      303.67      306.18     27.79 o
  17   7   2       92.28       81.78     14.60 o
  18   7   2       92.06       75.03     18.57 o
  19   7   2       99.91       68.75     19.00 o
  20   7   2       17.43       24.65     43.28 o
  21   7   2        2.85       34.03     22.61 o
  22   7   2        1.89        5.30     22.16 o
  23   7   2        3.04       28.76     23.95 o
  24   7   2        6.29       27.30     31.91 o
   0   8   2        2.62       56.37     27.30 o
   1   8   2     3074.98     2790.32    215.69 o
   2   8   2       56.25       74.39     17.68 o
   3   8   2      532.03      535.26     43.07 o
   4   8   2      817.99     1131.28     81.32 o
   5   8   2     3864.61     5199.47    339.23 o
   6   8   2        0.32        8.38     20.09 o
   7   8   2      267.52      324.89     24.46 o
   8   8   2       65.26       60.67     17.35 o
   9   8   2     2864.25     2825.38    186.37 o
  10   8   2       74.51       86.85     19.25 o
  11   8   2      160.64      183.35     22.90 o
  12   8   2        3.04       -6.93     18.35 o
  13   8   2      682.38      693.57     47.60 o
  14   8   2       14.99       12.10     22.20 o
  15   8   2       90.96       96.92     28.65 o
  16   8   2      375.81      394.38     55.98 o
  17   8   2     1162.17     1203.33    102.38 o
  18   8   2        0.56       60.02     27.26 o
  19   8   2     1196.58     1262.54    108.56 o
  20   8   2        5.23        0.16     38.60 o
  21   8   2        4.61      -22.01     36.68 o
  22   8   2       10.29       15.98     19.04 o
   1   9   2        2.83      -10.38     17.85 o
   2   9   2        4.87       -5.55     17.50 o
   3   9   2        0.20       -2.19     20.19 o
   4   9   2        0.03       -3.87     17.72 o
   5   9   2        6.17       -9.98     16.49 o
   6   9   2       23.48       15.06     18.14 o
   7   9   2        2.60        4.41     18.42 o
   8   9   2       28.77       11.66     18.52 o
   9   9   2        0.01       -7.33     18.24 o
  10   9   2      202.81      238.09     32.70 o
  11   9   2       68.04       55.10     21.60 o
  12   9   2       15.36       19.61     21.05 o
  13   9   2        1.68      -19.20     21.53 o
  14   9   2      109.94      138.46     32.28 o
  15   9   2       18.47       18.43     28.67 o
  16   9   2       12.84       26.07     31.71 o
  17   9   2       82.48      103.22     32.91 o
  18   9   2       51.50       63.00     32.94 o
  19   9   2        0.48       23.50     37.22 o
  20   9   2       15.55       -9.01     66.02 o
   0  10   2       36.61        4.18     30.39 o
   1  10   2       10.82       35.28     17.54 o
   2  10   2       20.78       -0.61     18.46 o
   3  10   2     1016.05     1079.03     94.31 o
   4  10   2      104.08      130.67     22.39 o
   5  10   2     1722.59     1914.27    117.64 o
   6  10   2        1.69       17.76     20.78 o
   7  10   2        0.50       -5.78     19.46 o
   8  10   2       19.74       12.59     20.97 o
   9  10   2      810.25     1015.56     68.37 o
  10  10   2       11.39        4.41     23.11 o
  11  10   2        0.95       29.76     23.35 o
  12  10   2       28.09       35.85     24.74 o
  13  10   2      900.73      923.12     81.68 o
  14  10   2        2.98       -8.06     29.03 o
  15  10   2      422.16      451.19     53.21 o
  16  10   2        6.16       17.53     31.02 o
  17  10   2      266.17      353.18     48.69 o
   1  11   2        0.59       -4.48     36.57 o
   2  11   2        4.31      -17.80     28.10 o
   3  11   2        0.83       56.57     21.85 o
   4  11   2       10.95        0.02     24.52 o
   5  11   2        1.88      -28.64     41.16 o
   6  11   2        1.03      -19.59     23.30 o
   7  11   2        0.05        4.92     23.69 o
   8  11   2        4.38        2.22     23.88 o
   9  11   2        2.67      -10.38     24.06 o
  10  11   2        6.10        2.50     25.67 o
  11  11   2        1.43      -32.29     32.29 o
  12  11   2        3.67       22.17     28.90 o
  13  11   2        0.04       91.17     61.30 o
   0  12   2        1.48      -27.49     38.47 o
   1  12   2       37.68       81.56     56.83 o
   2  12   2        9.34        5.66     34.45 o
   3  12   2      179.47      137.56     38.28 o
   4  12   2        3.40       61.82     52.68 o
   5  12   2      532.46      694.26     78.79 o
   1   1   3    12807.69    13420.16    620.37 o
   2   1   3      351.81      443.44     18.10 o
   3   1   3    11075.33     9592.54    472.13 o
   4   1   3    14011.77    13346.43    655.50 o
   5   1   3      138.88      121.66     19.16 o
   6   1   3     8327.69     7841.43    580.92 o
   7   1   3     3714.60     3758.68    219.25 o
   8   1   3     1219.27     1249.24     81.62 o
   9   1   3    19940.43    26446.24   1716.27 o
  10   1   3    18875.53    19792.87   1149.96 o
  11   1   3    12884.15    10711.38    624.08 o
  12   1   3     6192.64     4741.01    359.69 o
  13   1   3     2484.60     2308.35    153.65 o
  14   1   3      134.16      121.80     15.79 o
  15   1   3     9829.19     8147.29    651.19 o
  16   1   3     3433.05     2684.30    253.14 o
  17   1   3     2282.19     2595.83    200.41 o
  18   1   3       40.58       15.39     15.32 o
  19   1   3     1865.67     1651.30    111.70 o
  20   1   3     1102.76     1220.95    168.11 o
  21   1   3     2881.67     3242.61    250.02 o
  22   1   3      188.14      209.09     27.68 o
  23   1   3        6.25      -15.42     21.58 o
  24   1   3      262.60      251.47     31.87 o
  25   1   3     1198.92     1318.14     96.75 o
  26   1   3      739.83      760.48     60.84 o
  27   1   3       18.79       16.97     27.64 o
  28   1   3        1.52        2.94     27.98 o
  29   1   3      113.65      101.30     46.62 o
   0   2   3    85293.71    66349.93   5224.59 o
   1   2   3    12706.80    13712.07    732.32 o
   2   2   3    16947.20    16837.68    886.34 o
   3   2   3     8611.18     9759.45    640.43 o
   4   2   3     5044.53     5828.64    337.32 o
   5   2   3      206.52      201.69     11.79 o
   6   2   3      272.47      238.96     14.41 o
   7   2   3      652.02      655.15     40.41 o
   8   2   3      531.27      456.65     29.33 o
   9   2   3     2087.88     2320.69    175.75 o
  10   2   3      192.51      175.87     14.59 o
  11   2   3      288.55      253.72     18.64 o
  12   2   3     1675.84     2396.06    157.85 o
  13   2   3        1.30       11.49      9.09 o
  14   2   3     1339.61     1392.68     93.71 o
  15   2   3       96.09      132.95     18.47 o
  16   2   3      865.03      967.62     92.91 o
  17   2   3        5.58        2.80     11.92 o
  18   2   3       25.79       29.67     12.99 o
  19   2   3        0.14       -9.17     16.45 o
  20   2   3        1.74       11.51     18.53 o
  21   2   3        0.05        8.19     20.53 o
  22   2   3       41.25       29.91     24.96 o
  23   2   3       22.53       50.73     23.13 o
  24   2   3       15.17       45.06     23.87 o
  25   2   3      143.02      137.65     26.34 o
  26   2   3       10.88       40.61     25.08 o
  27   2   3       11.92       35.89     26.58 o
  28   2   3       26.99       18.67     28.80 o
  29   2   3      154.44      188.73     35.82 o
   1   3   3     5407.69     4751.47    351.71 o
   2   3   3    13560.43    14285.40   1095.19 o
   3   3   3     2019.60     1621.54    106.62 o
   4   3   3      246.40      225.64     15.41 o
   5   3   3    13143.50    13345.80    877.29 o
   6   3   3     2867.63     2842.09    166.56 o
   7   3   3     8936.90     8296.70    489.02 o
   8   3   3     3675.80     3656.07    218.00 o
   9   3   3      236.09      262.64     18.52 o
  10   3   3      764.12      682.76     38.56 o
  11   3   3    16756.57    14194.83   1066.47 o
  12   3   3     4583.90     4985.72    291.16 o
  13   3   3     2838.33     2833.04    172.72 o
  14   3   3       12.54       44.30     15.41 o
  15   3   3     6697.43     8347.21    773.88 o
  16   3   3     3959.04     4286.92    245.39 o
  17   3   3     3627.53     3469.96    204.62 o
  18   3   3      110.23      155.93     18.61 o
  19   3   3       14.83        5.40     13.96 o
  20   3   3     2589.28     2507.51    169.17 o
  21   3   3      469.71      490.22     57.17 o
  22   3   3      631.97      699.00     92.23 o
  23   3   3        0.30      -16.64     22.52 o
  24   3   3      345.13      433.99     42.79 o
  25   3   3     1034.72     1163.82     88.01 o
  26   3   3      355.58      372.87     40.71 o
  27   3   3       41.70       75.84     27.66 o
  28   3   3       69.72       37.13     35.73 o
   0   4   3      324.42      309.40     55.80 o
   1   4   3        0.19       -5.78      5.96 o
   2   4   3      900.97      994.81     58.79 o
   3   4   3       20.68       21.61      7.29 o
   4   4   3       48.26       49.28      6.71 o
   5   4   3        7.41       -5.34      6.89 o
   6   4   3      172.60      173.90     11.54 o
   7   4   3     1264.08     1434.46     86.85 o
   8   4   3      205.60      189.26     18.90 o
   9   4   3      130.86      107.27     10.38 o
  10   4   3        3.26       -7.55      7.55 o
  11   4   3       49.03       59.29      9.59 o
  12   4   3      376.98      383.77     24.05 o
  13   4   3       39.52       31.57     11.83 o
  14   4   3     1348.46     1377.23     74.93 o
  15   4   3      454.79      467.30     27.57 o
  16   4   3      479.58      494.56     31.80 o
  17   4   3      242.06      231.55     27.08 o
  18   4   3       92.60      103.87     20.92 o
  19   4   3      136.18      152.95     19.81 o
  20   4   3        3.16       -4.49     19.23 o
  21   4   3        4.00       -3.21     20.00 o
  22   4   3       34.92       58.40     22.26 o
  23   4   3        3.22       14.51     22.38 o
  24   4   3        1.36       19.73     23.59 o
  25   4   3       14.66       33.18     24.44 o
  26   4   3       12.61       44.11     26.21 o
  27   4   3        0.95        1.35     32.21 o
  28   4   3       37.02      114.31     41.41 o
   1   5   3     9557.35     9362.12    451.32 o
   2   5   3     6845.02     5982.20    343.78 o
   3   5   3     8445.46     6819.63    355.94 o
   4   5   3     2660.13     2747.29    179.63 o
   5   5   3      907.06      895.33     53.86 o
   6   5   3     1956.98     1846.24    122.07 o
   7   5   3     3512.01     3232.41    161.18 o
   8   5   3      621.09      497.98     37.57 o
   9   5   3        9.04        6.81      7.19 o
  10   5   3     1234.50     1159.86     64.57 o
  11   5   3     5404.09     5198.43    336.30 o
  12   5   3     2313.14     2357.18    140.85 o
  13   5   3      642.84      746.14     38.55 o
  14   5   3        2.75       -7.51      7.51 o
  15   5   3      747.82      924.69     53.87 o
  16   5   3     1112.53     1052.08     67.12 o
  17   5   3      906.28      939.31     60.88 o
  18   5   3       36.78       14.62     16.41 o
  19   5   3      233.56      209.81     24.15 o
  20   5   3     1053.15      921.42     67.91 o
  21   5   3     1183.45     1148.49     82.86 o
  22   5   3      266.19      218.45     27.09 o
  23   5   3        7.94       28.09     35.52 o
  24   5   3      399.91      279.85     51.60 o
  25   5   3      703.50      674.01     84.18 o
  26   5   3      302.17      235.66     50.67 o
  27   5   3       36.36      104.28     47.15 o
   0   6   3       27.70        1.75     10.67 o
   1   6   3       23.10       31.95     11.50 o
   2   6   3      903.33      854.11     49.47 o
   3   6   3      910.45      976.95     59.58 o
   4   6   3       62.24       26.14     10.78 o
   5   6   3       60.45       61.26     12.10 o
   6   6   3       18.50        1.71      9.91 o
   7   6   3       32.07       21.16     10.13 o
   8   6   3      327.83      326.50     22.78 o
   9   6   3       78.28       47.25     14.29 o
  10   6   3      222.75      171.63     16.27 o
  11   6   3        2.21       -9.12      9.12 o
  12   6   3      168.86      178.97     17.34 o
  13   6   3      516.21      524.49     33.13 o
  14   6   3       72.12       34.45     13.67 o
  15   6   3     2114.57     2103.16    116.37 o
  16   6   3       24.06        9.77     15.45 o
  17   6   3      219.68      203.52     20.46 o
  18   6   3       15.76        2.85     17.12 o
  19   6   3       30.98        8.47     18.93 o
  20   6   3        7.92       16.92     21.26 o
  21   6   3       41.62       50.65     23.42 o
  22   6   3       32.96       33.97     25.49 o
  23   6   3       45.20       56.64     41.67 o
  24   6   3        4.64       13.72     44.80 o
  25   6   3      144.40      142.39     45.01 o
   1   7   3     2041.02     1983.44    133.90 o
   2   7   3     3976.44     3546.15    234.90 o
   3   7   3     6285.52     6694.28    430.78 o
   4   7   3       65.08       44.58     12.81 o
   5   7   3      134.05      115.40     15.36 o
   6   7   3     3558.29     3342.67    194.45 o
   7   7   3     2294.80     2321.14    126.05 o
   8   7   3     2913.90     3010.29    196.00 o
   9   7   3       99.74       94.43     14.16 o
  10   7   3     1149.29     1259.41     77.89 o
  11   7   3      913.28      852.46     55.98 o
  12   7   3     1704.12     1603.33     97.49 o
  13   7   3      519.64      548.66     42.53 o
  14   7   3       87.39       53.15     19.74 o
  15   7   3      263.33      234.48     21.53 o
  16   7   3      857.49      869.91     63.64 o
  17   7   3      296.74      273.01     27.72 o
  18   7   3      369.39      321.88     31.04 o
  19   7   3      388.23      320.65     31.40 o
  20   7   3       92.56      100.68     24.59 o
  21   7   3      900.50      858.43     77.55 o
  22   7   3      182.70      185.34     31.62 o
  23   7   3        0.62      -11.47     25.42 o
  24   7   3       30.06       13.22     27.88 o
   0   8   3      218.51      229.29     42.05 o
   1   8   3        2.39       -2.44     14.11 o
   2   8   3       11.90        3.99     16.83 o
   3   8   3      102.55      107.96     20.55 o
   4   8   3       11.11        6.80     13.65 o
   5   8   3       82.39      106.24     17.46 o
   6   8   3        0.07       -1.48     12.66 o
   7   8   3       64.11       59.26     14.14 o
   8   8   3       32.41       61.44     14.41 o
   9   8   3       15.40      -17.82     17.82 o
  10   8   3        0.04      -16.35     17.43 o
  11   8   3        6.57      -15.03     18.03 o
  12   8   3       70.25       42.72     20.08 o
  13   8   3       16.42      -10.64     21.42 o
  14   8   3        1.49      -19.08     19.08 o
  15   8   3       41.94       27.70     21.57 o
  16   8   3      128.03      172.17     32.61 o
  17   8   3      101.93       87.33     29.78 o
  18   8   3        9.85      -16.40     37.21 o
  19   8   3        3.26      -26.49     37.74 o
  20   8   3        8.21      -15.24     36.14 o
  21   8   3        5.11       13.06     16.45 o
  22   8   3        2.85       -4.15     16.90 o
   1   9   3      825.47      834.00     70.65 o
   2   9   3     1876.70     1887.78    130.68 o
   3   9   3     1194.42     1071.04     88.63 o
   4   9   3      205.49      219.96     30.81 o
   5   9   3      142.91      152.28     24.18 o
   6   9   3      254.97      266.45     28.84 o
   7   9   3     1420.33     1724.88    126.60 o
   8   9   3       86.49       94.15     21.89 o
   9   9   3        8.45        0.56     19.29 o
  10   9   3      214.42      202.54     28.64 o
  11   9   3      541.98      595.21    114.08 o
  12   9   3     1010.44     1127.98     83.28 o
  13   9   3       43.13       40.10     24.86 o
  14   9   3       10.06       12.32     23.36 o
  15   9   3      113.03      121.63     32.21 o
  16   9   3      188.16      169.28     36.79 o
  17   9   3      144.52      145.78     37.33 o
  18   9   3        0.29       27.04     29.34 o
  19   9   3       93.34      155.63     40.57 o
   0  10   3      109.60      130.30     33.55 o
   1  10   3      720.43      773.11     70.67 o
   2  10   3        0.05       35.66     22.97 o
   3  10   3      120.87      125.00     28.18 o
   4  10   3        6.24        4.41     23.48 o
   5  10   3       55.25       51.24     22.35 o
   6  10   3        0.78      -13.75     20.92 o
   7  10   3        5.16      -11.76     20.89 o
   8  10   3        8.65        6.65     22.60 o
   9  10   3       86.40      104.91     26.18 o
  10  10   3        0.63        5.11     24.20 o
  11  10   3       41.45       -2.51     24.50 o
  12  10   3        1.87      -24.99     24.99 o
  13  10   3        0.25      -11.79     25.50 o
  14  10   3       31.43        8.68     30.73 o
  15  10   3        4.92       14.89     29.33 o
  16  10   3       57.91       89.39     33.13 o
  17  10   3        2.32       66.02     52.66 o
   1  11   3       91.22      128.36     38.89 o
   2  11   3      987.24      810.68     93.92 o
   3  11   3      361.07      346.60     45.03 o
   4  11   3      146.38      140.79     33.57 o
   5  11   3       62.48       61.67     34.03 o
   6  11   3      156.59      115.47     26.92 o
   7  11   3      565.13      656.72     56.08 o
   8  11   3      488.28      527.83     48.59 o
   9  11   3       16.05       14.03     25.20 o
  10  11   3        1.04       53.43     25.21 o
  11  11   3      247.59      249.09     34.37 o
  12  11   3      211.69      230.56     35.59 o
   0  12   3       21.31       36.15     60.52 o
   1  12   3       38.25       23.95     34.43 o
   2  12   3        3.17       52.51     31.65 o
   3  12   3        6.87       -0.68     33.73 o
   4  12   3        0.11        9.33     32.45 o
   5  12   3        7.49        3.40     43.60 o
   0   0   4     3998.47     3788.48    287.23 o
   1   0   4     6902.04     6946.20    371.93 o
   2   0   4     7209.67     7622.39    519.37 o
   3   0   4    11936.79    11320.88    739.50 o
   4   0   4     1023.08      797.83     81.53 o
   5   0   4     3304.47     3694.86    333.05 o
   6   0   4    19048.80    16828.71   2199.08 o
   7   0   4     3741.17     4357.70    403.47 o
   8   0   4     3917.11     3778.11    350.95 o
   9   0   4      353.94      385.29     40.47 o
  10   0   4    52532.16    58133.61   5325.46 o
  11   0   4      538.38      567.86     73.09 o
  12   0   4     8273.85     7549.08    699.69 o
  13   0   4     2296.80     2256.52    212.57 o
  14   0   4    18792.18    15776.74   1460.23 o
  15   0   4      269.96      362.76     50.30 o
  16   0   4      150.51      151.24     28.52 o
  17   0   4       10.44       31.89     22.04 o
  18   0   4     4435.19     4730.86    442.38 o
  19   0   4      443.82      433.89     53.87 o
  20   0   4      291.12      227.47     38.61 o
  21   0   4        0.29       15.23     27.40 o
  22   0   4     1713.72     1382.66    136.70 o
  23   0   4      243.73      296.65     47.40 o
  24   0   4      702.09      741.27    183.13 o
  25   0   4       78.22      107.79     36.40 o
  26   0   4      241.10      211.24     42.51 o
  27   0   4      132.26      130.49     44.18 o
  28   0   4      668.15      721.08     87.72 o
  29   0   4      169.90      205.64     97.85 o
   1   1   4     2882.24     2775.73    129.69 o
   2   1   4      383.02      279.55     15.30 o
   3   1   4    15071.05    13231.99    648.29 o
   4   1   4      151.50      140.59     13.25 o
   5   1   4     1517.42     1642.35     94.97 o
   6   1   4     1155.54      922.61     61.47 o
   7   1   4      962.75     1058.32     70.44 o
   8   1   4      215.54      276.34     40.41 o
   9   1   4      442.78      584.48     59.90 o
  10   1   4     1470.99     1802.58    116.49 o
  11   1   4      143.46      223.09     17.99 o
  12   1   4      198.58      243.14     16.70 o
  13   1   4      415.12      500.65     32.59 o
  14   1   4        4.79       -9.96     12.05 o
  15   1   4      302.05      251.76     32.33 o
  16   1   4      689.95      814.18     59.42 o
  17   1   4       24.55       15.14     15.26 o
  18   1   4       36.86       48.75     18.47 o
  19   1   4      124.94      160.59     23.10 o
  20   1   4       78.06      120.72     22.42 o
  21   1   4       25.98       49.28     20.40 o
  22   1   4        5.70      -20.57     20.76 o
  23   1   4      141.96      160.38     27.06 o
  24   1   4        0.78       13.67     22.37 o
  25   1   4       25.61       54.91     25.04 o
  26   1   4        1.36       22.58     26.60 o
  27   1   4       10.20       10.18     27.55 o
  28   1   4        6.19        0.43     28.02 o
  29   1   4        0.11       64.08     30.29 o
   0   2   4    57877.82    45906.11   3406.48 o
   1   2   4      578.19      675.29     33.12 o
   2   2   4    57978.18    57443.46   4264.69 o
   3   2   4      175.44      150.52      9.17 o
   4   2   4    18320.18    17431.81    920.78 o
   5   2   4      325.22      456.20     32.81 o
   6   2   4     8868.27     8716.60    459.18 o
   7   2   4        0.75       -3.90      7.69 o
   8   2   4    12179.75    11831.33    679.24 o
   9   2   4      161.22      158.59     20.34 o
  11   2   4        5.50       -8.32      8.32 o
  12   2   4      350.70      338.71     30.74 o
  13   2   4      268.21      337.77     44.11 o
  14   2   4    15938.08    15202.67   1137.55 o
  15   2   4     1992.23     1995.53    188.40 o
  16   2   4      323.11      357.10     30.75 o
  17   2   4       41.49       63.90     17.51 o
  18   2   4     3129.00     2906.08    224.46 o
  19   2   4       24.58       32.54     13.87 o
  20   2   4        4.95       -4.33     19.74 o
  21   2   4      168.04      141.75     23.33 o
  22   2   4     2239.47     2162.90    147.16 o
  23   2   4       61.94       77.11     24.02 o
  24   2   4     2339.40     2524.28    191.94 o
  25   2   4       25.29       70.63     24.60 o
  26   2   4      177.96      189.81     29.29 o
  27   2   4       59.86       86.10     28.02 o
  28   2   4      409.81      421.33     42.67 o
  29   2   4       21.66        0.88     30.12 o
   1   3   4      123.16      112.89      8.60 o
   2   3   4      250.28      278.91     18.77 o
   3   3   4     2834.25     2864.99    168.96 o
   4   3   4      197.05      182.43     12.04 o
   5   3   4     5990.33     6959.79    457.37 o
   6   3   4       88.95      120.29     11.32 o
   7   3   4     2852.23     2807.30    181.86 o
   8   3   4      234.58      278.51     25.09 o
   9   3   4     1082.15     1298.07     65.10 o
  10   3   4       65.98       68.72      7.58 o
  11   3   4     1711.74     1807.59     97.98 o
  12   3   4      112.29      156.09     14.60 o
  13   3   4        0.78       12.68      9.36 o
  14   3   4      107.88      121.02     14.08 o
  15   3   4     1230.84     1352.00     82.38 o
  16   3   4      680.44      716.19     58.93 o
  17   3   4      207.74      207.02     20.59 o
  18   3   4      341.87      337.50     27.69 o
  19   3   4      795.36      853.54     56.21 o
  20   3   4       44.68       33.78     19.33 o
  21   3   4      130.76      108.52     23.01 o
  22   3   4        1.46       -2.41     21.19 o
  23   3   4       71.59       61.69     24.89 o
  24   3   4        0.07      -18.48     24.14 o
  25   3   4       15.84       27.36     25.58 o
  26   3   4        6.04       -1.18     26.44 o
  27   3   4       83.78       64.28     28.58 o
  28   3   4       18.46       40.82     34.01 o
   0   4   4    39047.60    36189.48   3255.75 o
   1   4   4       37.32       71.92     19.17 o
   2   4   4      610.38      610.33     41.75 o
   3   4   4      885.05      993.84     75.31 o
   4   4   4    15363.43    15060.97    797.97 o
   5   4   4        3.95       -2.88      7.61 o
   6   4   4     1984.69     2105.91    140.30 o
   7   4   4      407.05      436.84     28.78 o
   8   4   4     5549.26     3908.59    263.14 o
   9   4   4       76.58       57.09      9.63 o
  10   4   4     6914.68     6457.89    373.95 o
  11   4   4      440.82      564.15     41.07 o
  12   4   4      901.49      981.67     51.41 o
  13   4   4      285.79      315.78     19.66 o
  14   4   4     1348.23     1510.57     86.26 o
  15   4   4      192.79      178.77     15.33 o
  16   4   4       33.75       11.06      9.94 o
  17   4   4        0.15       15.55     12.22 o
  18   4   4     4897.61     4757.30    252.87 o
  19   4   4       15.14       26.31     14.06 o
  20   4   4      687.64      640.08     50.90 o
  21   4   4      199.01      176.41     30.86 o
  22   4   4     1537.11     1400.99    119.24 o
  23   4   4        3.18       16.96     22.59 o
  24   4   4      782.24      795.62     63.10 o
  25   4   4        3.17       16.82     30.17 o
  26   4   4      436.19      435.84     72.72 o
  27   4   4        2.35       32.50     30.03 o
   1   5   4       12.24       -5.61      5.61 o
   2   5   4      370.46      453.52     30.64 o
   3   5   4     3125.90     3499.57    200.21 o
   4   5   4      465.56      546.54     58.54 o
   5   5   4     1390.34     1288.84     86.01 o
   6   5   4      937.37      913.61     59.29 o
   7   5   4      278.98      242.50     18.16 o
   8   5   4       14.52        6.03      9.61 o
   9   5   4      758.71      935.94     53.04 o
  10   5   4       17.66        5.05     11.26 o
  11   5   4        4.87       -9.32      9.32 o
  12   5   4      100.05       70.14     11.41 o
  13   5   4      527.43      527.99     40.26 o
  14   5   4      253.56      207.77     17.19 o
  15   5   4      905.55      934.73     54.84 o
  16   5   4       96.84      107.52     14.87 o
  17   5   4       26.54        1.37     13.27 o
  18   5   4       12.36       -6.43     14.59 o
  19   5   4        3.82        5.34     14.35 o
  20   5   4       80.69      118.39     18.13 o
  21   5   4       47.91        4.65     22.96 o
  22   5   4       10.14      -17.40     21.79 o
  23   5   4        7.24      -22.21     22.21 o
  24   5   4        6.50       40.77     39.35 o
  25   5   4       11.82       38.65     38.60 o
  26   5   4        0.72        0.90     40.71 o
   0   6   4    10094.09    10600.66    789.79 o
   1   6   4        4.84        5.76      8.61 o
   2   6   4      206.15      226.11     18.51 o
   3   6   4       13.80       40.09      8.96 o
   4   6   4    11631.33    11706.86    753.56 o
   5   6   4        0.24       -2.48     16.26 o
   6   6   4     1662.85     1907.33    125.51 o
   7   6   4      121.65      102.94     18.61 o
   8   6   4     4539.23     4328.58    253.14 o
   9   6   4        0.34        4.00     14.08 o
  10   6   4     4100.42     3829.73    203.66 o
  11   6   4      300.72      231.74     20.62 o
  12   6   4      513.38      460.93     30.32 o
  13   6   4       11.65        5.03     10.95 o
  14   6   4     4638.16     4436.99    268.98 o
  15   6   4       85.49       90.97     14.26 o
  16   6   4       15.92       -5.79     13.06 o
  17   6   4       43.42       39.66     14.88 o
  18   6   4     1424.26     1313.75     84.03 o
  19   6   4        4.58       24.86     14.59 o
  20   6   4      480.49      427.46     46.19 o
  21   6   4       23.34       69.54     25.66 o
  22   6   4      610.15      605.21     60.36 o
  23   6   4        3.08      -21.56     38.24 o
  24   6   4      668.17      592.04     76.40 o
  25   6   4       18.01       71.92     44.45 o
   1   7   4        1.06       -3.34     11.77 o
   2   7   4      108.63       96.37     13.46 o
   3   7   4      202.14      262.75     26.66 o
   4   7   4       48.00       35.56     13.64 o
   5   7   4       16.14       11.66     12.74 o
   6   7   4        4.80        2.41     13.31 o
   7   7   4        9.94        6.66     12.98 o
   8   7   4        4.78        0.91     15.08 o
   9   7   4       59.30       67.10     15.35 o
  10   7   4       17.26       18.74     13.55 o
  11   7   4       71.52       45.63     17.36 o
  12   7   4        0.25      -14.02     14.02 o
  13   7   4       61.61       25.27     15.41 o
  14   7   4       54.76       59.54     11.84 o
  15   7   4      516.10      500.24     37.29 o
  16   7   4       13.26        1.82     10.39 o
  17   7   4       20.61        4.46     16.68 o
  18   7   4        7.26        5.68     17.25 o
  19   7   4      143.05      104.13     21.08 o
  20   7   4       69.94       25.50     21.01 o
  21   7   4        2.06      -18.42     22.93 o
  22   7   4       10.77        7.39     23.14 o
  23   7   4        0.41      -24.08     24.08 o
  24   7   4        2.39        9.29     24.77 o
   0   8   4     3386.64     3570.53    444.45 o
   1   8   4      143.57      182.81     21.26 o
   2   8   4      136.33      159.06     20.28 o
   3   8   4      118.71      114.32     16.26 o
   4   8   4     4085.22     3762.30    248.08 o
   5   8   4       82.35       75.98     17.32 o
   6   8   4      737.47      741.78     55.01 o
   7   8   4       81.49       80.08     15.60 o
   8   8   4     1485.66     1565.32     93.81 o
   9   8   4       34.04        8.35     14.60 o
  10   8   4     1115.87     1203.87     75.53 o
  11   8   4      139.13      103.84     22.77 o
  12   8   4      796.31      813.54     61.10 o
  13   8   4       48.40       41.77     21.50 o
  14   8   4     2042.57     2137.43    143.91 o
  15   8   4        9.92       -4.20     22.18 o
  16   8   4       21.64       21.35     21.98 o
  17   8   4       76.47      105.81     29.78 o
  18   8   4      736.30      865.34    151.17 o
  19   8   4       25.93      -10.00     31.53 o
  20   8   4      233.96      209.28     28.58 o
  21   8   4       52.78       45.56     26.55 o
  22   8   4      302.82      255.87     38.91 o
   1   9   4        1.40        4.45     15.84 o
   2   9   4      119.88      130.57     20.72 o
   3   9   4      206.38      194.07     32.03 o
   4   9   4       62.39       29.27     21.28 o
   5   9   4      151.60      175.83     29.01 o
   6   9   4       56.89       21.85     19.78 o
   7   9   4       23.70       -4.00     20.99 o
   8   9   4       36.55       49.92     21.93 o
   9   9   4        8.76       -9.89     19.65 o
  10   9   4        1.55      -20.10     20.10 o
  11   9   4        7.64       -8.25     25.75 o
  12   9   4        7.52      -17.69     21.87 o
  13   9   4       42.01       32.35     23.36 o
  14   9   4       14.26       -8.04     24.14 o
  15   9   4        7.18      -13.17     22.77 o
  16   9   4      274.02      286.66     34.44 o
  17   9   4        0.27      -17.96     31.65 o
  18   9   4      137.46      141.34     35.67 o
  19   9   4       14.26      -27.14     57.34 o
   0  10   4     1614.76     2055.25    286.87 o
   1  10   4      170.97      244.61     72.70 o
   2  10   4        0.73        7.53     36.11 o
   3  10   4      137.83      133.13     28.11 o
   4  10   4     1512.49     1743.14    138.62 o
   5  10   4      306.31      332.60     34.87 o
   6  10   4      277.98      319.42     34.40 o
   7  10   4        1.41      -13.66     22.35 o
   8  10   4      512.95      514.89     46.00 o
   9  10   4        1.47       14.81     21.95 o
  10  10   4      287.61      317.93     36.58 o
  11  10   4       93.58       80.36     25.51 o
  12  10   4      186.02      177.57     30.59 o
  13  10   4       80.63       42.47     28.11 o
  14  10   4      543.58      620.12     54.70 o
  15  10   4      183.47      187.22     32.09 o
  16  10   4        5.61      -34.43     34.43 o
   1  11   4        6.64      -38.71     38.71 o
   2  11   4        4.71       -9.19     41.64 o
   3  11   4        8.05      -38.07     38.07 o
   4  11   4       32.13       41.57     29.77 o
   5  11   4        0.27       37.53     32.47 o
   6  11   4        6.03        0.19     29.33 o
   7  11   4        1.21       18.99     30.28 o
   8  11   4       13.45       20.43     33.41 o
   9  11   4        0.03       20.51     24.93 o
  10  11   4        0.81      -36.53     36.53 o
  11  11   4        1.08      -36.75     36.75 o
  12  11   4       29.91       10.85     27.72 o
   0  12   4      350.14      378.04     83.31 o
   1  12   4       68.80      124.77     37.99 o
   2  12   4        3.90       60.13     32.97 o
   3  12   4        4.80       52.01     30.07 o
   1   1   5       23.80       17.95      2.55 o
   2   1   5    30605.83    27122.50   1459.01 o
   3   1   5      291.89      195.42     13.45 o
   4   1   5      760.97      643.53     31.64 o
   5   1   5      444.63      486.97     25.75 o
   6   1   5     5819.95     5968.88    349.49 o
   7   1   5    15718.73    12221.72   1129.28 o
   8   1   5     8161.16     7091.37    419.03 o
   9   1   5      517.06      690.47     54.91 o
  10   1   5     1587.16     1335.40    104.06 o
  11   1   5     6854.53     7804.02    505.95 o
  12   1   5    12625.07    15019.45   1381.87 o
  13   1   5     3505.47     4352.91    400.69 o
  14   1   5     1196.45     1334.95     76.93 o
  15   1   5     5130.27     5148.64    300.64 o
  16   1   5    11369.89    10371.91    678.76 o
  17   1   5     4021.99     4237.35    276.85 o
  18   1   5       55.22       48.59     17.04 o
  19   1   5      751.23      799.85     60.40 o
  20   1   5     1624.73     1767.77    119.74 o
  21   1   5      985.34     1190.05     85.88 o
  22   1   5      461.47      479.49     51.05 o
  23   1   5       34.30       62.54     24.51 o
  24   1   5      469.95      606.79     54.12 o
  25   1   5      143.54      150.26     29.60 o
  26   1   5      797.64      770.26     63.09 o
  27   1   5      396.26      420.78     42.85 o
  28   1   5        7.55        2.25     31.57 o
  29   1   5       71.06       63.17     30.69 o
   0   2   5     4666.20     4947.77    295.87 o
   1   2   5     7673.69     9838.52    488.82 o
   2   2   5     1117.06     1321.36     66.95 o
   3   2   5     5329.75     5918.48    296.89 o
   4   2   5      509.70      538.34     32.05 o
   5   2   5        3.76       -0.51      3.39 o
   6   2   5        1.35       -3.42      4.40 o
   7   2   5     5179.44     5681.07    372.27 o
   8   2   5      446.03      429.05     27.54 o
   9   2   5      206.89      197.90     15.15 o
  10   2   5      458.00      676.54     62.11 o
  11   2   5       11.82        6.51     10.39 o
  12   2   5      851.09      976.71     77.93 o
  13   2   5     1185.96     1322.30     78.17 o
  14   2   5      212.58      261.93     33.42 o
  15   2   5      743.86      879.45     64.60 o
  16   2   5     1066.20     1087.16     77.20 o
  17   2   5        0.80       20.93     16.73 o
  18   2   5        2.86      -15.31     18.04 o
  19   2   5       95.04       84.16     19.63 o
  20   2   5       43.10       68.96     19.84 o
  21   2   5      158.48      146.39     24.60 o
  22   2   5        3.79       20.10     21.13 o
  23   2   5       10.66       34.04     23.50 o
  24   2   5       15.78        5.71     22.96 o
  25   2   5        4.99       -4.77     23.40 o
  26   2   5       12.72       30.42     27.61 o
  27   2   5        0.53       45.22     34.04 o
  28   2   5       83.24      136.09     31.69 o
   1   3   5     1145.21     1235.63     73.36 o
   2   3   5    41967.90    34420.63   2235.84 o
   3   3   5    16392.63    15375.99    917.97 o
   4   3   5      374.29      438.80     27.77 o
   5   3   5     1327.86     2128.45    140.53 o
   6   3   5    24306.54    24854.63   1447.77 o
   7   3   5     5797.97     6063.23    354.38 o
   8   3   5     4453.30     5105.95    250.95 o
   9   3   5     1168.58     1385.51     88.28 o
  10   3   5     2730.29     2818.07    182.18 o
  11   3   5     3140.48     2905.97    170.27 o
  12   3   5     3055.08     2778.74    150.16 o
  13   3   5     2711.88     2770.48    146.92 o
  14   3   5       82.62       83.32     12.33 o
  15   3   5      317.57      350.98     29.44 o
  16   3   5     3750.91     3940.86    259.26 o
  17   3   5      499.76      475.62     97.65 o
  18   3   5      725.74      824.59     60.96 o
  19   3   5     1614.60     1762.05    106.46 o
  20   3   5     1504.85     1601.83    110.81 o
  21   3   5     1854.76     1991.56    134.77 o
  22   3   5      891.93      896.38     67.45 o
  23   3   5       47.78       49.27     23.53 o
  24   3   5      331.10      339.80     37.65 o
  25   3   5      436.80      437.73     44.78 o
  26   3   5      454.72      474.77     46.03 o
  27   3   5      114.30      115.96     37.01 o
  28   3   5       59.17        6.55     35.82 o
   0   4   5      338.02      298.19     32.23 o
   1   4   5     5031.82     5362.34    345.91 o
   2   4   5     1974.91     2316.36    133.31 o
   3   4   5      433.83      375.34     23.73 o
   4   4   5      105.82      114.70      8.85 o
   5   4   5     1009.81     1071.31     64.68 o
   6   4   5       44.55       60.62      8.40 o
   7   4   5      676.49      693.77     43.29 o
   8   4   5      600.96      600.82     47.15 o
   9   4   5      432.52      499.10     34.98 o
  10   4   5       77.00       46.91     10.64 o
  11   4   5     2048.16     1915.81    117.14 o
  12   4   5     1102.82     1289.04     70.58 o
  13   4   5      326.56      259.88     20.62 o
  14   4   5     1017.21     1053.47     58.73 o
  15   4   5        3.04        0.89     10.04 o
  16   4   5      208.58      168.92     14.46 o
  17   4   5        6.13        6.43     12.19 o
  18   4   5       85.27       81.84     14.09 o
  19   4   5       91.57      102.00     14.67 o
  20   4   5       19.15       14.57     13.76 o
  21   4   5        4.76       -7.63     16.27 o
  22   4   5        7.12       -9.05     17.24 o
  23   4   5       35.93       30.70     22.22 o
  24   4   5       14.45       15.94     22.75 o
  25   4   5       11.68       -1.41     22.69 o
  26   4   5      153.79      167.62     29.37 o
  27   4   5       18.18       61.82     26.17 o
   1   5   5     3930.61     4205.94    323.74 o
   2   5   5     6561.07     7368.60    419.49 o
   3   5   5     3305.61     3019.76    172.47 o
   4   5   5      222.76      232.57     17.23 o
   5   5   5      952.48     1198.56     69.83 o
   6   5   5     5601.68     5607.02    327.76 o
   7   5   5     3622.67     3401.99    225.88 o
   8   5   5     1630.94     1636.05     88.52 o
   9   5   5      157.43      152.43     18.34 o
  10   5   5     1453.18     1598.24     87.11 o
  11   5   5     3608.37     3309.10    193.90 o
  12   5   5     4034.54     4106.74    239.52 o
  13   5   5      942.50      916.13     56.60 o
  14   5   5       88.54      124.96     14.72 o
  15   5   5      355.05      343.14     46.52 o
  16   5   5     2194.67     1881.25    104.84 o
  17   5   5     1167.06     1239.84     78.77 o
  18   5   5        0.64      -16.67     16.67 o
  19   5   5       27.38        6.29     14.47 o
  20   5   5      745.03      762.92     51.89 o
  21   5   5      594.05      651.24     72.51 o
  22   5   5      278.01      250.74     33.44 o
  23   5   5        7.83      -21.08     22.38 o
  24   5   5      416.45      436.05     64.99 o
  25   5   5      323.24      354.04     61.10 o
  26   5   5      319.53      253.50     52.79 o
   0   6   5      178.04      235.34     31.60 o
   1   6   5      242.11      218.71     20.33 o
   2   6   5      332.61      352.95     20.56 o
   3   6   5       93.56      121.58     16.92 o
   4   6   5       75.03       79.74     26.32 o
   5   6   5       27.97       37.29     15.31 o
   6   6   5       26.61       28.67     13.16 o
   7   6   5      379.72      415.95     33.15 o
   8   6   5      360.75      450.25     31.38 o
   9   6   5       31.32       23.94     13.65 o
  10   6   5       65.18       57.06     15.64 o
  11   6   5      332.13      317.17     21.96 o
  12   6   5       42.67       19.45      8.94 o
  13   6   5      610.41      512.13     34.39 o
  14   6   5      195.76      209.47     19.04 o
  15   6   5       55.56       38.03     13.35 o
  16   6   5       27.50       14.53     13.36 o
  17   6   5        0.15      -14.43     14.43 o
  18   6   5        1.12      -11.53     14.91 o
  19   6   5      306.03      312.88     27.64 o
  20   6   5       22.72       16.89     20.14 o
  21   6   5       29.10       55.17     25.04 o
  22   6   5        0.49      -18.87     36.93 o
  23   6   5        0.14       44.70     39.41 o
  24   6   5       50.71       38.07     45.19 o
  25   6   5       13.32        7.59     41.96 o
   1   7   5     1891.46     1912.44    102.93 o
   2   7   5     2250.03     2376.26    140.34 o
   3   7   5     2586.72     2749.68    162.13 o
   4   7   5      973.27      985.84     61.74 o
   5   7   5      807.98      949.32     66.43 o
   6   7   5      402.33      425.32     43.71 o
   7   7   5     1258.95     1253.33     85.10 o
   8   7   5     4416.55     4640.35    272.81 o
   9   7   5        1.11      -15.58     20.06 o
  10   7   5      229.12      191.19     25.96 o
  11   7   5      835.35      945.25     60.46 o
  12   7   5     2667.11     2656.43    175.76 o
  13   7   5      205.17      177.73     16.81 o
  14   7   5      321.76      331.23     30.86 o
  15   7   5      553.31      571.23     36.17 o
  16   7   5     1506.89     1582.78     96.73 o
  17   7   5      477.71      370.44     33.56 o
  18   7   5        0.53      -10.25     15.90 o
  19   7   5        2.03      -18.27     18.27 o
  20   7   5      736.08      757.58     70.79 o
  21   7   5      280.10      214.40     33.28 o
  22   7   5      198.89      186.01     37.11 o
  23   7   5        7.44       10.04     24.33 o
   0   8   5      842.85     1052.75    108.85 o
   1   8   5     1398.87     1704.10    122.55 o
   2   8   5       65.53       65.12     13.50 o
   3   8   5       32.07       29.16     12.47 o
   4   8   5      138.87      150.91     20.73 o
   5   8   5       26.46        9.52     19.29 o
   6   8   5       32.70       13.98     16.35 o
   7   8   5       13.24       -8.14     15.02 o
   8   8   5       29.96       -4.28     15.26 o
   9   8   5       13.84       13.42     15.88 o
  10   8   5       87.09       62.70     22.02 o
  11   8   5        0.33       12.02     15.43 o
  12   8   5        0.99        4.10     20.95 o
  13   8   5       16.83        2.12     21.18 o
  14   8   5       19.09       26.97     22.06 o
  15   8   5       12.76       15.02     21.98 o
  16   8   5        0.56      -21.07     22.24 o
  17   8   5      135.19      127.09     30.92 o
  18   8   5       13.10       15.57     28.95 o
  19   8   5       10.67        9.31     13.86 o
  20   8   5        3.15       42.36     36.58 o
  21   8   5        7.86      -18.76     18.76 o
   1   9   5     1063.94     1070.79    129.78 o
   2   9   5      814.25      910.38     76.93 o
   3   9   5     1176.24     1221.86    101.70 o
   4   9   5      654.80      570.99     86.97 o
   5   9   5      117.77       89.17     20.17 o
   6   9   5      150.33      179.78     24.05 o
   7   9   5      687.63      625.54     51.08 o
   8   9   5       34.81       30.33     20.85 o
   9   9   5      100.41      104.34     25.37 o
  10   9   5      686.67      650.54     53.49 o
  11   9   5      460.09      448.72     42.13 o
  12   9   5      765.33      764.29     65.23 o
  13   9   5       44.20       53.69     23.17 o
  14   9   5        0.64      -11.04     22.86 o
  15   9   5       44.69       31.47     24.97 o
  16   9   5      115.41      145.06     32.20 o
  17   9   5       83.45      117.23     33.20 o
  18   9   5       33.85       29.04     32.05 o
  19   9   5       28.08      -27.17     37.34 o
   0  10   5        3.71      -28.29     45.58 o
   1  10   5        0.24       17.26     33.04 o
   2  10   5        2.00       12.43     32.42 o
   3  10   5        0.43        4.74     29.95 o
   4  10   5        0.26       43.32     35.13 o
   5  10   5       17.79        8.56     30.88 o
   6  10   5       13.47       -2.18     21.48 o
   7  10   5       38.41       58.41     22.77 o
   8  10   5       10.39       -2.66     24.58 o
   9  10   5       16.52      -25.30     25.30 o
  10  10   5        7.06       31.20     23.96 o
  11  10   5        1.06       27.75     23.72 o
  12  10   5       11.05        3.85     23.26 o
  13  10   5       43.00       37.38     25.87 o
  14  10   5       15.91       -9.34     29.14 o
  15  10   5      102.93      115.69     29.33 o
  16  10   5        5.47       30.49     63.58 o
   1  11   5      143.11      115.76     44.45 o
   2  11   5      542.36      613.91     76.90 o
   3  11   5      331.00      323.51     56.96 o
   4  11   5       32.91      -20.94     32.57 o
   5  11   5       39.31       66.33     32.25 o
   6  11   5      331.50      364.01     47.35 o
   7  11   5      324.29      345.19     47.10 o
   8  11   5      177.23      196.27     35.61 o
   9  11   5       54.05       55.77     33.79 o
  10  11   5      137.99      154.19     38.87 o
  11  11   5      174.88      202.84     39.23 o
   0  12   5       16.06        7.86     65.23 o
   1  12   5       23.23      -54.61     78.99 o
   0   0   6      629.22      788.67     80.12 o
   1   0   6     3683.17     3437.97    230.80 o
   2   0   6     1310.90     1226.78    147.25 o
   3   0   6      237.37      157.23     13.11 o
   4   0   6      239.30      189.63     29.90 o
   5   0   6    52531.20    39649.29   3763.43 o
   6   0   6        6.88        3.83      6.66 o
   7   0   6      676.54      677.06     55.13 o
   8   0   6      496.43      833.42     86.91 o
   9   0   6    21350.85    16907.09   1650.49 o
  10   0   6        7.11       73.99     34.58 o
  11   0   6     1925.93     2672.16    250.08 o
  12   0   6      305.91      340.18     39.04 o
  13   0   6     9960.01     9399.47    868.91 o
  14   0   6     1395.78     1073.69    106.98 o
  15   0   6     6497.91     5476.10    606.36 o
  16   0   6     2263.40     1890.68    257.79 o
  17   0   6     1567.77     1326.29    228.71 o
  18   0   6      322.88      240.37     46.37 o
  19   0   6      837.41      915.05    117.11 o
  20   0   6        0.02      -12.43     27.08 o
  21   0   6      577.91      572.88     67.44 o
  22   0   6        2.71      -15.55     28.29 o
  23   0   6     2353.20     2555.09    245.36 o
  24   0   6        0.03       -2.19     31.04 o
  25   0   6       83.12       56.06     36.95 o
  26   0   6      265.95      283.40     52.46 o
  27   0   6      744.04      948.28    104.44 o
  28   0   6        7.28      -12.78     49.91 o
   1   1   6     4902.85     6525.31    303.91 o
   2   1   6       21.96        3.73      6.66 o
   3   1   6      358.87      408.75     22.74 o
   4   1   6        7.18        1.88      4.21 o
   5   1   6       26.31       18.31      5.24 o
   6   1   6     4742.27     5612.13    503.79 o
   7   1   6     6139.25     6145.30    398.90 o
   8   1   6     2433.55     2300.55    154.54 o
   9   1   6      523.33      486.31     33.11 o
  10   1   6      276.39      240.05     18.91 o
  11   1   6      479.04      515.07     44.50 o
  12   1   6      155.39      168.08     17.96 o
  13   1   6       66.95       74.78     14.35 o
  14   1   6       17.49       21.52     13.35 o
  15   1   6      101.11      124.64     28.81 o
  16   1   6        1.24       25.74     16.55 o
  17   1   6      883.61      956.31    107.40 o
  18   1   6       37.81       49.47     18.52 o
  19   1   6       84.32       91.05     20.25 o
  20   1   6      350.77      366.27     34.93 o
  21   1   6       23.59       48.29     22.50 o
  22   1   6        4.00        3.47     21.32 o
  23   1   6        5.62      -21.37     21.37 o
  24   1   6        1.39        0.70     23.56 o
  25   1   6       49.67       70.62     25.51 o
  26   1   6        1.95      -11.84     23.44 o
  27   1   6        0.23       38.59     25.92 o
  28   1   6        0.13      -10.70     28.91 o
   0   2   6     6432.57     6889.14    403.34 o
   1   2   6    22399.79    21779.53   1017.94 o
   2   2   6      892.14      832.98     40.83 o
   3   2   6     4587.95     4577.72    210.39 o
   4   2   6     4933.65     4862.14    245.25 o
   5   2   6    20611.24    19544.59   1120.49 o
   6   2   6     2080.88     2619.35    153.28 o
   7   2   6      201.21      266.20     20.88 o
   8   2   6        6.85       -6.49      8.94 o
   9   2   6    22911.22    18668.62   1000.22 o
  10   2   6        3.20       -9.71      9.71 o
  11   2   6        9.21       21.59     11.28 o
  12   2   6      243.32      245.15     19.86 o
  13   2   6     5328.32     4876.18    370.73 o
  14   2   6      215.03      266.09     21.23 o
  15   2   6     2326.95     2364.31    138.94 o
  16   2   6      113.10      116.55     16.17 o
  17   2   6      535.63      585.94     45.65 o
  18   2   6       21.32       17.72     17.22 o
  19   2   6     1973.35     2098.67    142.74 o
  20   2   6        0.68        0.96     18.98 o
  21   2   6      699.24      613.14     50.32 o
  22   2   6        0.33       10.14     21.38 o
  23   2   6     1815.39     1728.50    120.73 o
  24   2   6      157.70      131.94     27.51 o
  25   2   6       76.05       53.79     25.70 o
  26   2   6       32.93        9.63     25.77 o
  27   2   6      699.20      763.68     89.77 o
  28   2   6        0.90       36.92     33.18 o
   1   3   6     3556.96     4147.92    193.56 o
   2   3   6      248.87      299.74     20.32 o
   3   3   6      232.75      287.68     27.82 o
   4   3   6     5973.17     6422.51    346.32 o
   5   3   6      802.49      792.00     49.05 o
   6   3   6        0.01       -2.06      6.32 o
   7   3   6        7.31        3.11      8.16 o
   8   3   6       18.66       12.07      4.77 o
   9   3   6      264.45      378.31     32.42 o
  10   3   6     1693.69     2089.81    147.02 o
  11   3   6       23.49        9.13     13.65 o
  12   3   6       60.57       32.67     10.66 o
  13   3   6       79.24       83.59     12.61 o
  14   3   6     1031.09     1036.65     57.16 o
  15   3   6      150.79      147.45     13.53 o
  16   3   6        6.19        6.10     11.45 o
  17   3   6      174.36      206.15     31.96 o
  18   3   6      292.98      259.39     26.90 o
  19   3   6      206.36      182.88     23.91 o
  20   3   6      248.27      250.71     29.19 o
  21   3   6        0.44       21.55     21.29 o
  22   3   6       27.34        1.03     22.26 o
  23   3   6       61.94       45.63     24.50 o
  24   3   6        0.58      -23.34     23.34 o
  25   3   6        0.51       19.48     35.53 o
  26   3   6        0.34       17.83     32.63 o
  27   3   6        8.84      -33.69     33.69 o
  28   3   6        0.23      -35.50     35.50 o
   0   4   6       65.34      126.54     30.65 o
   1   4   6    42232.68    43495.32   2768.74 o
   2   4   6     3417.99     3765.36    218.30 o
   3   4   6       20.07       61.22     23.73 o
   4   4   6     1506.20     1681.18    110.33 o
   5   4   6    13637.12    10513.27    809.07 o
   6   4   6     1375.57     1529.48    101.09 o
   7   4   6     2576.83     2578.31    210.77 o
   8   4   6       34.82       68.68      9.42 o
   9   4   6     8826.02     8635.68    509.59 o
  10   4   6       12.90       29.26     11.16 o
  11   4   6      879.33     1059.09     64.81 o
  12   4   6        5.67        7.20      8.88 o
  13   4   6     1401.26     1337.34     73.70 o
  14   4   6        4.36       -1.78      9.91 o
  15   4   6      587.21      462.28     29.49 o
  16   4   6      190.41      155.81     15.23 o
  17   4   6     1901.92     1940.35    117.93 o
  18   4   6       55.59       55.45     13.49 o
  19   4   6     1626.32     1655.88     99.39 o
  20   4   6       21.80       23.55     15.05 o
  21   4   6      122.50      102.57     23.04 o
  22   4   6       16.34        9.18     20.87 o
  23   4   6     1606.56     1418.53     98.09 o
  24   4   6       10.72       31.94     21.70 o
  25   4   6       27.61       16.13     22.92 o
  26   4   6      178.42      158.44     29.23 o
  27   4   6      748.38      674.04     57.22 o
   1   5   6       97.72       81.73     10.65 o
   2   5   6      917.82      964.56     57.61 o
   3   5   6     1415.90     1450.86     94.69 o
   4   5   6       95.68       70.15      8.57 o
   5   5   6      343.98      340.47     40.84 o
   6   5   6      110.48      124.77     22.29 o
   7   5   6      199.21      256.06     29.00 o
   8   5   6      205.51      179.50     16.00 o
   9   5   6        0.47       -7.17     10.21 o
  10   5   6      471.59      487.74     33.67 o
  11   5   6      667.16      779.55     67.37 o
  12   5   6       76.29       58.14     12.81 o
  13   5   6        1.66      -10.35     11.19 o
  14   5   6     1202.80     1104.89     62.58 o
  15   5   6      206.97      202.39     17.92 o
  16   5   6       19.37        9.93     12.19 o
  17   5   6      634.03      532.47     49.12 o
  18   5   6      215.85      190.43     26.31 o
  19   5   6       42.72       28.25     16.33 o
  20   5   6        0.57       -8.80     18.54 o
  21   5   6      117.80      108.65     26.39 o
  22   5   6       34.67       24.52     24.37 o
  23   5   6       60.67       32.03     27.16 o
  24   5   6        3.40      -23.03     35.99 o
  25   5   6        6.15       66.11     38.62 o
  26   5   6        5.40       -4.45     39.97 o
   0   6   6        0.61       -8.40     13.02 o
   1   6   6     3417.40     3191.58    187.45 o
   2   6   6      326.99      379.28     26.29 o
   3   6   6     1265.32     1508.45     81.57 o
   4   6   6       91.55      140.94     12.77 o
   5   6   6     3967.38     3860.63    252.38 o
   6   6   6      880.24      762.75     49.33 o
   7   6   6       95.62       74.93     11.86 o
   8   6   6        1.73        0.92     10.56 o
   9   6   6     6459.59     6833.37    358.16 o
  10   6   6      859.33      874.82     52.11 o
  11   6   6      802.86      871.71     55.84 o
  12   6   6       13.51       13.23     11.71 o
  13   6   6     4268.17     4480.61    241.94 o
  14   6   6      108.42      101.43     14.56 o
  15   6   6     1782.23     2168.57    130.38 o
  16   6   6      105.63       87.37     15.40 o
  17   6   6      789.87      791.15     53.02 o
  18   6   6       72.73       72.04     17.77 o
  19   6   6     1437.88     1361.56     86.16 o
  20   6   6        1.88      -10.85     16.64 o
  21   6   6      119.42      111.57     27.23 o
  22   6   6        4.96      -10.63     36.58 o
  23   6   6      729.64      655.84     81.69 o
  24   6   6        0.03       -8.32     41.64 o
   1   7   6      397.21      378.50     24.99 o
   2   7   6       97.29      121.70     13.14 o
   3   7   6       14.58        2.44     10.61 o
   4   7   6      174.11      194.63     17.85 o
   5   7   6       13.20       -2.63     14.56 o
   6   7   6        1.89       -4.90     14.48 o
   7   7   6      148.94      138.53     19.40 o
   8   7   6      117.59      123.58     19.37 o
   9   7   6       15.35       -4.01     13.28 o
  10   7   6       30.39       35.20     15.17 o
  11   7   6       16.94       25.30     15.66 o
  12   7   6      477.69      417.60     28.65 o
  13   7   6        6.47       -4.39     12.04 o
  14   7   6      489.79      456.11     29.92 o
  15   7   6       12.25       23.16     13.28 o
  16   7   6        0.03       -3.72     13.32 o
  17   7   6      122.23       89.98     15.63 o
  18   7   6        5.61       -7.99     16.99 o
  19   7   6       19.86       -2.35     21.67 o
  20   7   6        9.15       -3.42     29.58 o
  21   7   6        3.32      -17.87     49.78 o
  22   7   6        1.09      -23.55     23.55 o
  23   7   6        0.12      -21.59     24.44 o
   0   8   6      184.00      179.51     23.60 o
   1   8   6       20.68       12.96     11.89 o
   2   8   6        1.14      -10.78     14.89 o
   3   8   6     2621.32     2732.61    210.41 o
   4   8   6        1.00       32.94     15.89 o
   5   8   6     3837.29     4072.14    264.48 o
   6   8   6      462.55      477.30     50.82 o
   7   8   6       39.97       -6.58     16.19 o
   8   8   6       36.99       45.72     16.76 o
   9   8   6     1870.46     2066.55    140.03 o
  10   8   6       86.94       82.43     17.73 o
  11   8   6      173.01      176.23     22.06 o
  12   8   6       49.67       86.59     19.65 o
  13   8   6     3435.87     4419.93    333.66 o
  14   8   6      199.69      233.30     30.51 o
  15   8   6     1859.24     1879.27    129.86 o
  16   8   6       30.56       63.77     23.79 o
  17   8   6      173.36      196.49     34.92 o
  18   8   6       28.71       16.27     29.64 o
  19   8   6      608.12      552.48     57.39 o
  20   8   6        2.89      -23.43     23.43 o
  21   8   6       19.65      -20.41     37.04 o
   1   9   6      115.40       90.28     32.48 o
   2   9   6      196.44      141.86     36.93 o
   3   9   6        0.01       -6.15     16.70 o
   4   9   6      572.59      519.75     42.68 o
   5   9   6        5.92        2.38     18.48 o
   6   9   6      313.51      326.62     36.41 o
   7   9   6      164.60      175.52     21.76 o
   8   9   6       11.26       -7.99     20.23 o
   9   9   6       44.54       19.49     21.18 o
  10   9   6       20.03       -3.75     22.52 o
  11   9   6        4.85       -5.84     22.52 o
  12   9   6       42.91       18.99     23.72 o
  13   9   6        9.18       -0.31     23.43 o
  14   9   6       62.23       73.39     23.84 o
  15   9   6       12.47      -17.68     24.26 o
  16   9   6       31.44       53.04     29.78 o
  17   9   6       25.71       26.59     28.41 o
  18   9   6      115.39      118.51     34.41 o
   0  10   6      150.09      141.47     54.23 o
   1  10   6     1207.86     1212.29    181.95 o
   2  10   6        0.03        5.40     31.78 o
   3  10   6      375.28      359.52     55.04 o
   4  10   6       19.00       74.05     37.74 o
   5  10   6     1029.41     1026.67    110.19 o
   6  10   6        2.80       18.37     29.20 o
   7  10   6        0.38       25.21     31.31 o
   8  10   6       11.31       39.14     30.16 o
   9  10   6      788.44      861.22     68.58 o
  10  10   6       22.94       25.66     24.68 o
  11  10   6      136.95       94.21     27.47 o
  12  10   6        5.83       20.46     23.52 o
  13  10   6      222.44      241.69     32.32 o
  14  10   6        5.37       -2.87     32.10 o
  15  10   6       27.57      -11.62     27.48 o
   1  11   6        0.00       24.51     36.58 o
   2  11   6        0.03      -11.77     38.68 o
   3  11   6        2.59      -16.57     37.51 o
   4  11   6       19.96       24.02     37.44 o
   5  11   6       30.57       -7.21     32.68 o
   6  11   6       29.43       33.22     41.63 o
   7  11   6       16.05       27.39     31.95 o
   8  11   6        4.43      -24.54     31.13 o
   9  11   6        6.02       28.49     30.13 o
  10  11   6        0.83       29.95     38.00 o
   1   1   7     9765.58     8978.78    480.17 o
   2   1   7    17107.32    17805.43   1072.28 o
   3   1   7     3956.96     2886.69    152.94 o
   4   1   7     2675.30     2755.19    171.76 o
   5   1   7     9705.03    10400.77    775.53 o
   6   1   7     8236.75     7625.89    452.62 o
   7   1   7    31795.31    33186.34   1965.40 o
   8   1   7       31.91       -3.52      7.47 o
   9   1   7        5.18       -5.30      7.52 o
  10   1   7     3805.18     3680.82    217.48 o
  11   1   7     4164.29     4471.54    266.96 o
  12   1   7     3354.30     3289.28    216.23 o
  13   1   7     1376.08     1412.01     87.13 o
  14   1   7      139.57      138.48     18.15 o
  15   1   7     6344.14     6169.47    402.50 o
  16   1   7     3621.02     3829.93    383.28 o
  17   1   7     5947.78     5956.04    388.75 o
  18   1   7      724.22      708.32     54.67 o
  19   1   7       14.29       22.18     19.01 o
  20   1   7     2516.42     2226.49    150.59 o
  21   1   7     1766.01     1802.14    134.87 o
  22   1   7      508.91      508.22     51.73 o
  23   1   7       13.44       -6.33     22.38 o
  24   1   7      229.14      274.47     33.03 o
  25   1   7      643.68      689.18     56.56 o
  26   1   7      355.39      436.20     44.72 o
  27   1   7      139.38      207.04     33.71 o
  28   1   7       26.37       76.70     28.47 o
   0   2   7     5298.90     7299.96    430.54 o
   1   2   7     2068.24     2204.23     93.12 o
   2   2   7     1146.46     1247.43     70.16 o
   3   2   7      685.09      587.74     40.37 o
   4   2   7     1390.54     1650.53     85.30 o
   5   2   7     1672.86     1649.53     90.25 o
   6   2   7     3536.85     3109.06    168.38 o
   7   2   7      287.07      295.81     18.40 o
   8   2   7       28.56       38.72      8.98 o
   9   2   7      149.72      193.12     14.61 o
  10   2   7      314.15      270.86     20.15 o
  11   2   7       58.91       78.34     10.43 o
  12   2   7      566.74      530.36     44.15 o
  13   2   7      308.67      327.32     25.21 o
  14   2   7      382.62      413.33     29.63 o
  15   2   7      228.17      232.20     23.07 o
  16   2   7      449.65      454.84     30.08 o
  17   2   7      344.58      298.48     29.38 o
  18   2   7      486.99      492.37     40.54 o
  19   2   7        6.83       15.97     19.32 o
  20   2   7        1.58       -9.28     19.99 o
  21   2   7       22.09       12.73     20.27 o
  22   2   7       82.15      104.76     24.51 o
  23   2   7      232.84      247.73     32.28 o
  24   2   7       22.58       28.02     23.55 o
  25   2   7       19.30       12.62     25.33 o
  26   2   7        4.73       -3.22     30.16 o
  27   2   7       23.48       61.25     35.18 o
  28   2   7       18.64       81.24     34.04 o
   1   3   7    17310.52    16075.45    742.47 o
   2   3   7     6361.00     5776.32    343.76 o
   3   3   7    18776.72    17019.04   1006.96 o
   4   3   7      866.94      859.04     47.96 o
   5   3   7     2141.68     2484.81    147.22 o
   6   3   7     5635.52     5887.99    341.62 o
   7   3   7     8268.27     8655.68    559.06 o
   8   3   7      749.34      854.39     62.07 o
   9   3   7        9.22       11.03     10.53 o
  10   3   7     5513.63     7702.52    497.56 o
  11   3   7     1679.56     1942.93    115.91 o
  12   3   7     4419.99     4610.34    354.39 o
  13   3   7      914.66      933.02     67.30 o
  14   3   7       15.15       16.49      8.99 o
  15   3   7     2930.03     2605.52    128.60 o
  16   3   7      968.13     1012.52     53.47 o
  17   3   7      913.83      954.06     56.00 o
  18   3   7       15.08       22.85     13.72 o
  19   3   7      686.03      669.46     64.51 o
  20   3   7      903.71     1001.91     72.61 o
  21   3   7     1898.75     1817.92    126.60 o
  22   3   7       42.99       45.68     28.36 o
  23   3   7       15.28       33.28     29.49 o
  24   3   7       86.17       77.11     36.51 o
  25   3   7      851.69      822.92     76.79 o
  26   3   7      329.53      330.44     47.03 o
  27   3   7      110.25      125.46     39.20 o
   0   4   7     4005.76     3937.04    359.49 o
   1   4   7     1199.47     1505.54     84.97 o
   2   4   7     4726.97     4886.60    280.86 o
   3   4   7     1065.12     1015.88     61.23 o
   4   4   7      269.42      265.54     21.92 o
   5   4   7     1122.56     1259.67     75.38 o
   6   4   7       33.34       32.07      9.97 o
   7   4   7       13.00       13.02     10.16 o
   8   4   7       40.91       43.38     14.78 o
   9   4   7       87.86      114.01     15.29 o
  10   4   7     1021.16     1015.49     63.29 o
  11   4   7      116.44      149.42     17.69 o
  12   4   7       23.29       11.45     10.47 o
  13   4   7      476.75      429.10     30.34 o
  14   4   7       61.40       73.78     11.76 o
  15   4   7       38.14       26.00     10.45 o
  16   4   7      121.58      114.94     13.68 o
  17   4   7        3.46       19.87     13.26 o
  18   4   7       46.03       17.23     18.24 o
  19   4   7       24.01       24.69     22.38 o
  20   4   7      126.39       82.05     20.11 o
  21   4   7       72.21       63.85     27.56 o
  22   4   7        7.39       12.12     23.45 o
  23   4   7      179.08      163.01     30.93 o
  24   4   7       53.17       75.59     27.69 o
  25   4   7       96.40      157.05     36.28 o
  26   4   7        0.24       22.82     26.73 o
   1   5   7     3377.86     3274.30    211.45 o
   2   5   7     3726.90     3426.57    221.69 o
   3   5   7     4623.43     4281.15    271.76 o
   4   5   7     1780.78     1763.40    117.76 o
   5   5   7       49.92       58.52     19.97 o
   6   5   7     3738.54     3572.62    236.40 o
   7   5   7     5271.94     5085.06    381.96 o
   8   5   7     2202.42     2500.73    167.48 o
   9   5   7      106.36       80.68     14.26 o
  10   5   7      358.28      380.51     30.60 o
  11   5   7     5578.33     6896.50    445.40 o
  12   5   7     2009.51     2258.15    135.33 o
  13   5   7      648.50      687.07     45.89 o
  14   5   7        1.19      -12.24     12.24 o
  15   5   7     1924.67     1802.91    133.17 o
  16   5   7     1266.13     1310.63     81.14 o
  17   5   7     1052.88      958.78     62.77 o
  18   5   7        8.25       27.23     15.64 o
  19   5   7      225.09      229.49     24.51 o
  20   5   7      806.66      853.41     63.95 o
  21   5   7      767.26      876.17     76.17 o
  22   5   7      280.57      304.32     39.90 o
  23   5   7        8.70      -14.17     24.67 o
  24   5   7       28.51       29.35     26.31 o
  25   5   7      409.69      377.96     55.93 o
   0   6   7      868.54      930.91    117.89 o
   1   6   7      404.43      376.71     28.96 o
   2   6   7      165.70      190.01     14.62 o
   3   6   7      112.07      150.58     13.84 o
   4   6   7        9.14        9.65     12.39 o
   5   6   7      815.70      738.45     75.18 o
   6   6   7       25.63       12.86     14.73 o
   7   6   7       15.70       24.80     12.37 o
   8   6   7      236.80      260.17     25.18 o
   9   6   7        6.37        7.71     12.22 o
  10   6   7      725.66      750.90     62.03 o
  11   6   7       33.00       42.46     12.56 o
  12   6   7       27.39       28.20     12.73 o
  13   6   7      359.31      323.89     27.78 o
  14   6   7       10.53        3.10     12.49 o
  15   6   7      190.57      171.45     17.88 o
  16   6   7        3.53       -2.66     13.17 o
  17   6   7        5.11      -15.47     15.47 o
  18   6   7       19.55       -0.31     15.93 o
  19   6   7        2.15      -12.63     16.42 o
  20   6   7       54.86       48.40     18.27 o
  21   6   7      114.01       95.70     22.24 o
  22   6   7       32.46       26.87     49.91 o
  23   6   7        3.37      -41.40     41.40 o
  24   6   7       39.22        4.12     45.58 o
   1   7   7       34.42       22.73     10.14 o
   2   7   7      753.41      776.52     49.26 o
   3   7   7     1341.09     1253.63     86.14 o
   4   7   7      356.05      347.22     30.44 o
   5   7   7        2.17        0.46     14.46 o
   6   7   7      119.36      108.11     18.25 o
   7   7   7     2671.91     3106.50    278.84 o
   8   7   7      404.46      454.61     37.37 o
   9   7   7      129.51      152.17     19.81 o
  10   7   7      418.40      449.93     33.65 o
  11   7   7     3077.12     2969.45    174.95 o
  12   7   7      993.11      991.48     59.58 o
  13   7   7      636.68      649.41     41.23 o
  14   7   7        4.95       14.11     13.31 o
  15   7   7     1158.16     1171.19     69.01 o
  16   7   7      825.40      974.22     57.82 o
  17   7   7      398.11      414.93     33.49 o
  18   7   7       95.23      115.64     19.01 o
  19   7   7      214.29      225.08     30.29 o
  20   7   7      317.88      270.41     30.93 o
  21   7   7      208.63      196.66     34.79 o
  22   7   7       15.46       62.48     39.46 o
   0   8   7       28.78       16.58     23.26 o
   1   8   7      434.08      428.22     52.07 o
   2   8   7       41.91       27.24     15.92 o
   3   8   7      178.63      146.54     20.47 o
   4   8   7      178.44      142.08     20.68 o
   5   8   7      135.33      116.77     20.94 o
   6   8   7      138.39      143.62     21.63 o
   7   8   7       31.56       12.03     17.58 o
   8   8   7        0.37       -2.83     16.21 o
   9   8   7       29.80       11.05     16.41 o
  10   8   7        6.33      -13.59     16.68 o
  11   8   7      175.69      179.09     22.89 o
  12   8   7        0.02       -4.18     17.33 o
  13   8   7        2.61        0.46     17.46 o
  14   8   7        4.82        1.93     22.23 o
  15   8   7       13.84       -5.73     22.82 o
  16   8   7        0.16      -29.31     30.29 o
  17   8   7       21.79      -18.62     27.63 o
  18   8   7       16.54       61.85     28.86 o
  19   8   7        3.04       -9.43     16.79 o
  20   8   7        0.51      -20.31     20.31 o
   1   9   7      536.37      601.84     69.79 o
   2   9   7      654.61      714.48     71.12 o
   3   9   7      711.48      726.73     66.29 o
   4   9   7      378.43      358.69     50.09 o
   5   9   7       28.89       10.89     21.08 o
   6   9   7      545.89      536.68     64.40 o
   7   9   7      556.97      535.71     44.70 o
   8   9   7      777.01      803.70     54.75 o
   9   9   7       94.27       90.52     24.16 o
  10   9   7        2.84       37.85     23.09 o
  11   9   7      997.20      954.20     71.63 o
  12   9   7      296.05      393.93     40.69 o
  13   9   7      139.07      127.43     27.31 o
  14   9   7       13.48       23.09     34.03 o
  15   9   7      133.86      180.81     34.15 o
  16   9   7      326.11      354.04     46.02 o
  17   9   7       34.47       12.79     31.18 o
  18   9   7        9.53       -1.77     32.76 o
   0  10   7       28.13        4.72     47.94 o
   1  10   7        6.92       18.13     33.62 o
   2  10   7        0.80       22.14     36.11 o
   3  10   7        0.23        1.60     34.44 o
   4  10   7        3.28       17.22     32.42 o
   5  10   7       24.96       29.37     32.98 o
   6  10   7       19.09       45.72     32.90 o
   7  10   7        0.28      -19.72     27.83 o
   8  10   7        6.91        7.47     25.11 o
   9  10   7        0.02       42.66     31.86 o
  10  10   7        2.04        5.48     28.99 o
  11  10   7        2.09      -23.81     31.40 o
  12  10   7        6.61      -40.88     40.88 o
  13  10   7        0.93        3.46     24.79 o
  14  10   7        0.18       38.11     30.74 o
  15  10   7        0.96       80.95     52.66 o
   1  11   7      183.29      174.22     45.09 o
   2  11   7      233.00      304.68     53.90 o
   3  11   7      442.21      362.11     56.12 o
   4  11   7       49.52       35.36     35.77 o
   5  11   7       10.36       30.48     68.77 o
   6  11   7       30.22       48.41     32.17 o
   7  11   7      107.65      127.41     36.03 o
   8  11   7       65.90       58.96     47.42 o
   9  11   7        1.85       -4.40     51.42 o
  10  11   7       58.12      -46.37     58.16 o
   0   0   8    37160.32    25962.99   3286.83 o
   1   0   8      246.52      235.67     22.31 o
   2   0   8      470.04      356.07     32.07 o
   3   0   8      299.70      283.84     22.11 o
   4   0   8    18745.01    15417.37   1210.01 o
   5   0   8       14.61       -2.19      8.28 o
   6   0   8     7012.58     7246.15    525.12 o
   7   0   8       16.78       -7.75      7.75 o
   8   0   8    11021.96     9657.57    735.12 o
   9   0   8      103.70       70.93     14.96 o
  10   0   8     2989.28     3054.78    238.79 o
  11   0   8      471.43      711.34     60.82 o
  12   0   8     4399.50     4524.18    352.26 o
  13   0   8      518.84      498.97     45.04 o
  14   0   8     9814.71    11746.57   1088.71 o
  15   0   8       35.34        7.07     26.72 o
  16   0   8     5731.54     8035.17    738.03 o
  17   0   8     1500.53     1583.68    219.28 o
  18   0   8     1157.38      989.51    143.04 o
  19   0   8      152.06      200.00     39.28 o
  20   0   8      274.23      324.57     84.49 o
  21   0   8        1.33       52.05     47.16 o
  22   0   8     3811.04     4858.85    452.64 o
  23   0   8       37.94       87.56     37.33 o
  24   0   8      913.14      935.84    103.08 o
  25   0   8       14.79       40.47     38.90 o
  26   0   8      120.00      146.91     42.62 o
  27   0   8        3.04      -37.91     62.09 o
  28   0   8      145.76      135.37     43.81 o
   1   1   8      310.61      228.81     15.63 o
   2   1   8        5.95        8.27      5.22 o
   3   1   8     3522.16     3607.58    193.20 o
   4   1   8       54.96       58.69      6.71 o
   5   1   8     2799.84     3554.40    191.62 o
   6   1   8      333.60      363.06     29.35 o
   7   1   8     2376.63     2676.64    124.96 o
   8   1   8        0.92        4.97      9.58 o
   9   1   8      547.58      630.65     39.35 o
  10   1   8      231.76      241.27     22.78 o
  11   1   8      298.22      324.18     26.48 o
  12   1   8       11.36       10.58      9.91 o
  13   1   8      932.50     1006.34     64.41 o
  14   1   8        3.93      -11.69     11.69 o
  15   1   8      389.41      466.77     34.69 o
  16   1   8       89.80      104.91     19.36 o
  17   1   8      372.20      340.95     40.61 o
  18   1   8      147.04      140.23     25.75 o
  19   1   8      380.92      352.71     33.80 o
  20   1   8        3.05        7.41     20.06 o
  21   1   8      136.87      108.17     23.26 o
  22   1   8       22.81       24.27     22.56 o
  23   1   8      109.30       96.18     26.21 o
  24   1   8       23.17       39.37     24.46 o
  25   1   8      110.36      141.06     28.70 o
  26   1   8        0.44       -7.10     39.83 o
  27   1   8       23.78       52.65     34.77 o
  28   1   8        0.61       34.11     52.69 o
   0   2   8    24035.69    22033.12   1435.33 o
   1   2   8      209.11      232.61     11.60 o
   2   2   8     6110.25     6150.31    310.65 o
   3   2   8      634.05      655.08     29.66 o
   4   2   8    12441.86    11500.90    563.08 o
   5   2   8       50.72       52.26      8.50 o
   6   2   8     2659.02     2609.70    121.90 o
   7   2   8       37.91       34.84      6.49 o
   8   2   8    10171.45     9617.32    571.42 o
   9   2   8        6.54       -7.83      7.83 o
  10   2   8     3120.06     3391.00    182.85 o
  11   2   8      422.57      456.39     30.21 o
  12   2   8       61.07       55.97     10.55 o
  13   2   8      120.17      119.80     13.32 o
  14   2   8     2154.95     2429.10    142.49 o
  15   2   8       52.85       54.08     13.36 o
  16   2   8      421.61      430.51     35.74 o
  17   2   8      552.64      562.99     45.54 o
  18   2   8     2571.34     3024.87    202.66 o
  19   2   8      139.70      176.74     23.70 o
  20   2   8      178.35      172.47     25.73 o
  21   2   8       28.20       29.37     21.47 o
  22   2   8     1386.14     1364.49     97.83 o
  23   2   8        6.59       24.73     22.33 o
  24   2   8      482.05      536.37     57.32 o
  25   2   8       22.31       69.96     31.54 o
  26   2   8      526.38      532.84     59.22 o
  27   2   8       35.76       65.34     35.93 o
   1   3   8     3930.74     4322.58    189.12 o
   2   3   8       89.53      108.12      9.67 o
   3   3   8      241.96      231.82     19.18 o
   4   3   8      251.76      212.43     15.12 o
   5   3   8      136.16      135.10     11.77 o
   6   3   8     1586.68     1445.82     73.96 o
   7   3   8        3.94       -7.28      7.28 o
   8   3   8      137.61      181.18     35.62 o
   9   3   8      981.87     1112.43     75.55 o
  10   3   8      292.83      321.11     40.60 o
  11   3   8      223.39      277.61     29.80 o
  12   3   8      174.14      192.53     17.07 o
  13   3   8      804.41      709.13     50.20 o
  14   3   8       33.40       30.81     11.34 o
  15   3   8      228.93      239.35     21.01 o
  16   3   8        7.71       22.90     10.49 o
  17   3   8      119.83      152.49     18.59 o
  18   3   8       28.06       27.02     14.73 o
  19   3   8       48.40       83.94     16.95 o
  20   3   8        4.15       14.87     21.07 o
  21   3   8      113.62       93.73     23.46 o
  22   3   8       13.63        3.21     22.25 o
  23   3   8        1.26      -21.38     21.38 o
  24   3   8       98.02       94.25     25.80 o
  25   3   8        0.77       40.88     24.89 o
  26   3   8        0.04       28.21     26.08 o
  27   3   8        7.60        4.92     25.40 o
   0   4   8    29383.26    23096.94   2065.16 o
   1   4   8       12.00       20.89     13.24 o
   2   4   8     2122.71     2327.26    154.44 o
   3   4   8      493.96      542.46     59.35 o
   4   4   8     5844.92     5456.11    312.43 o
   5   4   8      205.48      200.75     19.83 o
   6   4   8     3868.32     4156.82    275.53 o
   7   4   8       31.79       60.89     31.65 o
   8   4   8     7133.58     8485.22    559.48 o
   9   4   8       50.09       36.36     22.79 o
  10   4   8     9716.93    10329.25    932.44 o
  11   4   8      115.65      167.80     30.97 o
  12   4   8      452.46      422.88     46.96 o
  13   4   8       46.08       51.99     10.53 o
  14   4   8     2098.88     2399.90    161.39 o
  15   4   8      121.02      128.57     15.89 o
  16   4   8       23.39       13.12     13.42 o
  17   4   8        8.55       16.89     17.12 o
  18   4   8     1876.00     2162.21    168.11 o
  19   4   8       13.00       20.85     23.26 o
  20   4   8      138.17      156.40     28.04 o
  21   4   8       52.61       34.29     25.45 o
  22   4   8      794.45      821.77     72.87 o
  23   4   8       38.32       29.59     27.50 o
  24   4   8      507.23      468.18     51.71 o
  25   4   8       25.61       15.35     28.89 o
  26   4   8       40.66       25.96     57.05 o
   1   5   8      383.03      403.09     25.92 o
   2   5   8      505.87      436.99     35.49 o
   3   5   8       68.27       56.04      8.74 o
   4   5   8      424.40      435.14     48.70 o
   5   5   8       10.74        2.89     10.53 o
   6   5   8      403.05      419.09     32.79 o
   7   5   8       88.56       68.30     15.88 o
   8   5   8        1.46      -13.50     13.50 o
   9   5   8        0.04      -12.99     12.99 o
  10   5   8      111.58      102.32     14.60 o
  11   5   8      173.58      139.24     15.54 o
  12   5   8      419.45      379.57     28.37 o
  13   5   8      540.54      474.83     49.19 o
  14   5   8        5.50       -2.78     13.03 o
  15   5   8       12.20       -0.88     13.36 o
  16   5   8      133.15      139.79     17.47 o
  17   5   8       98.50       83.59     21.44 o
  18   5   8       55.73       46.24     18.88 o
  19   5   8       84.63       87.06     24.62 o
  20   5   8       33.07       42.27     20.43 o
  21   5   8       10.98        6.31     24.30 o
  22   5   8        1.44       18.95     25.64 o
  23   5   8       12.06      -10.83     28.30 o
  24   5   8       12.96      -24.89     51.44 o
  25   5   8       18.65      -47.42     47.42 o
   0   6   8      363.03      352.26     39.35 o
   1   6   8       59.75       36.37      7.94 o
   2   6   8        1.50       -4.96     15.31 o
   3   6   8      511.00      468.42     40.98 o
   4   6   8     5607.04     5111.09    469.18 o
   5   6   8      213.55      239.14     32.28 o
   6   6   8     2913.64     3101.51    207.07 o
   7   6   8        4.40      -15.77     15.77 o
   8   6   8     1954.44     2264.40    151.95 o
   9   6   8        3.76       -5.90     13.08 o
  10   6   8     2198.03     2275.98    163.13 o
  11   6   8       46.79       49.58     13.47 o
  12   6   8      540.47      455.38     32.83 o
  13   6   8      279.63      255.74     22.98 o
  14   6   8     4118.97     3826.70    233.73 o
  15   6   8        4.02       -6.05     12.96 o
  16   6   8       18.79       18.70     13.95 o
  17   6   8       37.82       11.36     16.80 o
  18   6   8     2020.70     2341.40    143.84 o
  19   6   8        1.42      -17.32     17.32 o
  20   6   8      217.05      211.66     25.00 o
  21   6   8        8.99        4.37     25.72 o
  22   6   8      421.70      414.24     46.51 o
  23   6   8        1.28      -36.36     36.36 o
  24   6   8      104.37      120.28     46.12 o
   1   7   8      426.19      433.96     31.41 o
   2   7   8       70.77       85.90     14.72 o
   3   7   8      240.24      317.00     35.97 o
   4   7   8      146.88      151.11     18.06 o
   5   7   8      126.53      144.84     32.67 o
   6   7   8       81.26       86.93     18.07 o
   7   7   8       54.67       26.44     16.35 o
   8   7   8       11.70       -3.86     15.47 o
   9   7   8      263.62      296.46     28.50 o
  10   7   8       34.65       21.78     12.76 o
  11   7   8        8.27      -12.16     12.16 o
  12   7   8       87.41       92.07     15.85 o
  13   7   8      120.60      105.66     16.05 o
  14   7   8        2.52       -4.00     14.42 o
  15   7   8       52.67       55.39     16.23 o
  16   7   8       22.16       18.88     15.62 o
  17   7   8        7.26       -8.07     16.31 o
  18   7   8        2.13        7.17     16.59 o
  19   7   8        4.21        1.08     14.76 o
  20   7   8        4.34       -9.43     16.15 o
  21   7   8       77.34       60.88     25.46 o
  22   7   8        5.63        3.51     23.36 o
   0   8   8     2351.38     2309.68    375.29 o
   1   8   8      103.36       76.92     19.87 o
   2   8   8      111.66      101.54     19.56 o
   3   8   8      198.50      209.50     29.82 o
   4   8   8     1871.39     1759.15    117.11 o
   5   8   8       56.29       58.61     18.00 o
   6   8   8     1261.43     1321.58     92.27 o
   7   8   8       12.73       25.42     20.04 o
   8   8   8      576.65      552.75     44.96 o
   9   8   8       39.20       46.19     17.37 o
  10   8   8     1519.93     1288.55     91.93 o
  11   8   8       20.45       42.41     18.06 o
  12   8   8      284.23      326.29     29.45 o
  13   8   8       44.64       53.27     19.51 o
  14   8   8     1920.87     2154.66    129.69 o
  15   8   8       32.88       37.42     23.57 o
  16   8   8       11.45       15.82     26.71 o
  17   8   8       14.70       38.70     16.44 o
  18   8   8     1129.15     1252.34     87.12 o
  19   8   8       22.18       39.55     18.89 o
  20   8   8      109.54      117.64     42.20 o
   1   9   8        3.71      -20.71     23.54 o
   2   9   8        0.55      -22.28     22.28 o
   3   9   8       14.16       26.50     24.14 o
   4   9   8        5.92       -4.77     23.05 o
   5   9   8       10.88       15.27     22.39 o
   6   9   8       50.94       76.78     25.39 o
   7   9   8        6.92      -12.89     22.65 o
   8   9   8        8.69        9.16     23.13 o
   9   9   8       15.82       12.76     18.68 o
  10   9   8        1.10       -1.97     21.89 o
  11   9   8       17.78       40.00     22.27 o
  12   9   8        4.52       16.05     22.34 o
  13   9   8       98.55       56.20     26.70 o
  14   9   8        3.31      -24.62     24.62 o
  15   9   8        2.73      -25.85     25.85 o
  16   9   8        6.75       35.62     49.03 o
  17   9   8        0.29       84.24     52.76 o
   0  10   8      902.13      821.32    133.61 o
   1  10   8       66.22       68.20     60.52 o
   2  10   8        5.94       14.53     31.10 o
   3  10   8        0.73      -24.59     24.59 o
   4  10   8     1032.30     1124.37    106.97 o
   5  10   8       24.00       30.87     26.61 o
   6  10   8      273.09      282.01     60.91 o
   7  10   8        5.51       28.56     34.54 o
   8  10   8      319.77      309.95     56.01 o
   9  10   8       56.91       42.77     28.04 o
  10  10   8      504.21      512.58     69.13 o
  11  10   8       18.35       -4.39     28.67 o
  12  10   8      175.81      187.21     38.84 o
  13  10   8        3.94      -10.72     30.98 o
  14  10   8      766.80      697.68     67.68 o
   1  11   8        4.35       42.44     49.51 o
   2  11   8        9.36       16.98     38.26 o
   3  11   8        8.03        9.82     38.71 o
   4  11   8       22.69        2.78     37.14 o
   5  11   8        5.78      -17.03     39.11 o
   6  11   8       10.06       -8.80     30.19 o
   7  11   8        0.18      -13.36     34.62 o
   8  11   8       10.13      -31.63     31.63 o
   1   1   9     3475.86     3066.51    156.40 o
   2   1   9     6361.63     5923.18    325.12 o
   3   1   9     9624.72     9783.82    501.09 o
   4   1   9      229.51      163.49     10.47 o
   5   1   9     2274.30     2207.09    119.16 o
   6   1   9    11553.49    11959.98    635.82 o
   7   1   9     2564.42     2394.04    144.20 o
   8   1   9     6948.51     7072.06    350.73 o
   9   1   9       67.59       63.49      7.78 o
  10   1   9     1473.90     1404.00     77.00 o
  11   1   9     4051.73     4324.81    255.95 o
  12   1   9     6096.95     7116.77    429.94 o
  13   1   9     1263.88     1410.70     86.15 o
  14   1   9      709.48      760.57     51.32 o
  15   1   9       97.03      114.26     18.94 o
  16   1   9     6993.01     7032.85    461.64 o
  17   1   9     3154.82     3460.98    227.62 o
  18   1   9      878.08     1074.35     78.47 o
  19   1   9      413.38      427.54     56.72 o
  20   1   9      911.63      959.43     72.25 o
  21   1   9     1786.14     1675.48    116.51 o
  22   1   9      257.30      251.50     31.17 o
  23   1   9        1.06        3.54     24.19 o
  24   1   9      445.22      547.28     49.95 o
  25   1   9      480.16      531.56     66.38 o
  26   1   9      483.94      613.03     64.94 o
  27   1   9       67.85      113.80     37.01 o
   0   2   9     2036.81     1805.90    174.00 o
   1   2   9     2142.10     2631.98    131.30 o
   2   2   9      227.75      424.71     19.91 o
   3   2   9      654.03      649.75     42.20 o
   4   2   9        2.57       23.00      7.17 o
   5   2   9      329.07      338.55     19.68 o
   6   2   9       62.30       61.99      7.77 o
   7   2   9       26.73        2.93      6.38 o
   8   2   9     1121.07     1162.23     59.48 o
   9   2   9      678.14      796.05     42.68 o
  10   2   9       25.44       24.40      8.99 o
  11   2   9       90.51       82.59     15.89 o
  12   2   9      164.05      156.91     13.63 o
  13   2   9      128.11      100.23     16.69 o
  14   2   9      295.54      301.55     25.01 o
  15   2   9      371.05      317.12     23.35 o
  16   2   9      104.49       66.21     16.29 o
  17   2   9      130.67      157.31     35.91 o
  18   2   9        0.00       -1.78     18.06 o
  19   2   9       48.83       30.44     23.48 o
  20   2   9        7.16       -2.61     31.65 o
  21   2   9        7.06       -4.89     21.51 o
  22   2   9       85.68       81.47     29.55 o
  23   2   9       10.87       11.66     29.49 o
  24   2   9       71.64       57.03     32.33 o
  25   2   9       13.44       -3.06     48.56 o
  26   2   9       26.74       31.33     35.13 o
  27   2   9       10.95      -29.58     33.67 o
   1   3   9     2541.36     2766.37    127.96 o
   2   3   9     3943.76     3727.55    183.88 o
   3   3   9     7224.16     6767.52    364.42 o
   4   3   9     3957.13     3812.50    220.12 o
   5   3   9     1389.26     1449.93     96.42 o
   6   3   9     4026.93     3836.78    304.10 o
   7   3   9     3426.54     3260.77    177.37 o
   8   3   9     7444.13     8970.13    676.02 o
   9   3   9      208.33      171.51     20.53 o
  10   3   9     1448.38     1493.81     91.54 o
  11   3   9     4367.31     4163.47    273.65 o
  12   3   9     2944.89     2856.24    192.81 o
  13   3   9      532.01      484.93     46.06 o
  14   3   9      932.36      975.25     62.16 o
  15   3   9      521.65      604.53     41.45 o
  16   3   9     2890.87     3101.87    204.49 o
  17   3   9     1103.33     1207.11     98.38 o
  18   3   9       66.60       64.47     20.71 o
  19   3   9       73.66       68.44     21.47 o
  20   3   9     1722.79     1785.12    123.50 o
  21   3   9      572.99      644.20     52.85 o
  22   3   9      320.74      326.89     35.85 o
  23   3   9       95.25      104.09     26.28 o
  24   3   9      333.06      315.44     35.70 o
  25   3   9      258.94      315.15     36.26 o
  26   3   9      352.77      371.30     40.52 o
   0   4   9      123.85      143.76     17.43 o
   1   4   9       23.18       16.49      7.32 o
   2   4   9      303.54      298.63     27.28 o
   3   4   9        7.06       -7.43      7.46 o
   4   4   9      227.82      254.53     21.44 o
   5   4   9       72.80      101.77     20.40 o
   6   4   9     1331.90     1322.40     85.21 o
   7   4   9       33.21       10.92     13.95 o
   8   4   9      454.46      478.21     43.33 o
   9   4   9        2.38       -6.59     11.91 o
  10   4   9      341.69      403.48     32.15 o
  11   4   9        0.96       12.92     14.10 o
  12   4   9      577.21      568.29     58.20 o
  13   4   9       27.00        2.84     15.32 o
  14   4   9        8.89       -6.90     14.67 o
  15   4   9       24.72       -0.10     13.08 o
  16   4   9      116.56      123.08     17.50 o
  17   4   9       32.98       44.89     22.53 o
  18   4   9      116.28      117.32     25.49 o
  19   4   9       14.34        8.81     20.96 o
  20   4   9        3.26      -23.94     23.94 o
  21   4   9       31.16        8.84     25.30 o
  22   4   9        0.00       -5.92     25.11 o
  23   4   9       15.42       43.61     27.23 o
  24   4   9      134.57      106.10     40.57 o
  25   4   9        1.27        0.10     27.40 o
   1   5   9      619.24      585.58     36.57 o
   2   5   9     6900.14     6579.26    420.09 o
   3   5   9     2011.10     2207.16    192.40 o
   4   5   9     1994.36     1980.16    127.91 o
   5   5   9        1.46      -11.82     11.82 o
   6   5   9     5612.29     5679.62    375.49 o
   7   5   9     2057.78     2336.01    188.88 o
   8   5   9     3657.66     3952.53    331.04 o
   9   5   9        8.29       26.28     16.94 o
  10   5   9      136.85      156.72     26.09 o
  11   5   9     2639.55     2659.81    160.73 o
  12   5   9     1002.67     1289.96     87.05 o
  13   5   9      406.77      451.30     32.73 o
  14   5   9      243.63      206.09     23.28 o
  15   5   9      313.45      300.89     39.07 o
  16   5   9     1758.55     1806.81    110.57 o
  17   5   9      577.36      544.32     43.95 o
  18   5   9        0.35        0.42     18.20 o
  19   5   9      149.61      135.77     29.24 o
  20   5   9     1297.62     1337.18     94.77 o
  21   5   9      317.86      345.28     42.11 o
  22   5   9      515.45      492.39     51.38 o
  23   5   9        2.49        5.49     25.79 o
  24   5   9      113.73       96.87     30.68 o
   0   6   9      728.82      693.72     55.87 o
   1   6   9     6252.52     6351.48    622.87 o
   2   6   9      279.66      333.97     32.67 o
   3   6   9     2440.09     2357.14    179.52 o
   4   6   9      310.06      259.32     30.93 o
   5   6   9      152.05      159.02     21.44 o
   6   6   9     1239.25     1061.55     74.79 o
   7   6   9      108.58       69.42     16.48 o
   8   6   9        0.71       11.18     13.47 o
   9   6   9        9.13       -3.86     13.02 o
  10   6   9      190.69      159.46     20.44 o
  11   6   9      225.58      162.75     18.19 o
  12   6   9       52.40       35.28     18.54 o
  13   6   9      461.83      376.94     31.66 o
  14   6   9       44.20       42.31     16.08 o
  15   6   9       40.14       33.63     13.46 o
  16   6   9      105.96       96.78     17.51 o
  17   6   9        9.28       -9.38     16.39 o
  18   6   9       60.52       35.60     18.00 o
  19   6   9       14.71      -10.40     22.65 o
  20   6   9       11.70      -18.65     18.65 o
  21   6   9       27.43      -25.37     27.28 o
  22   6   9        3.71      -27.57     27.57 o
  23   6   9      115.28       64.65     42.19 o
   1   7   9       34.78       -2.64     21.13 o
   2   7   9     2536.02     2688.60    202.46 o
   3   7   9     1106.32     1090.15     75.50 o
   4   7   9      104.73      106.19     18.03 o
   5   7   9      109.39      117.79     18.24 o
   6   7   9     2065.78     2170.31    163.46 o
   7   7   9     1485.57     1553.03    118.26 o
   8   7   9      123.43      136.22     23.33 o
   9   7   9      174.49      148.42     18.80 o
  10   7   9     1513.37     1604.82     88.09 o
  11   7   9      468.74      380.14     27.75 o
  12   7   9     1299.76     1445.99     79.12 o
  13   7   9      399.20      425.43     33.39 o
  14   7   9        2.43       -2.22     16.77 o
  15   7   9      346.88      348.57     26.66 o
  16   7   9      643.80      631.77     45.54 o
  17   7   9      203.93      181.52     23.01 o
  18   7   9      126.57      122.94     20.64 o
  19   7   9      209.04      180.61     23.10 o
  20   7   9      166.40      152.42     23.35 o
  21   7   9      192.48      169.00     35.51 o
   0   8   9       27.11       67.47     28.64 o
   1   8   9      188.32      170.23     24.24 o
   2   8   9       14.58        8.50     18.05 o
   3   8   9       20.17       14.12     18.99 o
   4   8   9      115.22      130.73     26.35 o
   5   8   9       39.72       29.03     23.29 o
   6   8   9      128.94      119.05     26.32 o
   7   8   9        0.03      -17.82     17.82 o
   8   8   9       37.12       28.26     19.46 o
   9   8   9       27.59        9.81     18.88 o
  10   8   9       28.57        5.62     18.20 o
  11   8   9       55.83       36.96     19.19 o
  12   8   9       65.47       87.94     19.47 o
  13   8   9       35.77       40.17     18.13 o
  14   8   9       11.79       12.72     18.30 o
  15   8   9        6.91       16.34     18.62 o
  16   8   9       12.99       25.69     16.55 o
  17   8   9       41.22       49.24     19.44 o
  18   8   9        2.49       -5.52     19.01 o
  19   8   9       20.05      -15.94     20.11 o
   1   9   9      125.89      151.20     25.01 o
   2   9   9     1415.82     1334.98    109.58 o
   3   9   9      175.56      215.66     33.38 o
   4   9   9      303.98      294.75     37.53 o
   5   9   9        0.39        4.60     23.44 o
   6   9   9      821.15      858.72     75.41 o
   7   9   9      538.10      551.90     54.76 o
   8   9   9      238.25      189.38     33.15 o
   9   9   9       44.71       36.86     21.47 o
  10   9   9      313.29      301.20     33.29 o
  11   9   9      212.72      203.26     36.88 o
  12   9   9      529.44      475.96     51.05 o
  13   9   9       27.65       60.53     25.01 o
  14   9   9        3.41       37.65     23.39 o
  15   9   9      181.45      196.69     35.79 o
  16   9   9      221.56      166.80     37.40 o
   0  10   9        8.53      -18.08     56.59 o
   1  10   9       30.82        0.70     40.27 o
   2  10   9        0.00      -26.99     26.99 o
   3  10   9        5.92      -23.08     26.47 o
   4  10   9        1.81      -25.26     25.26 o
   5  10   9       11.90      -24.74     24.74 o
   6  10   9        4.41        1.54     35.58 o
   7  10   9        5.93       31.34     39.69 o
   8  10   9       16.62      -31.76     31.76 o
   9  10   9       12.16      -28.20     28.20 o
  10  10   9        0.60       -8.39     31.09 o
  11  10   9        0.83        3.63     31.38 o
  12  10   9        5.86      -31.56     31.56 o
  13  10   9       69.23       53.67     30.83 o
   1  11   9       66.46      116.50     62.88 o
   2  11   9      565.18      533.52     73.35 o
   3  11   9      122.14      105.29     60.52 o
   4  11   9      336.65      343.20     57.11 o
   5  11   9       28.40       79.05     39.60 o
   6  11   9        3.67       56.27     45.58 o
   0   0  10     2996.45     2537.82    326.17 o
   1   0  10    14322.08    15358.57   1165.50 o
   2   0  10      876.33     1214.42     84.02 o
   3   0  10      186.19      100.39     11.04 o
   4   0  10     3930.68     3578.02    241.44 o
   5   0  10    12252.66    13924.46   1049.15 o
   6   0  10      238.50      241.92     31.90 o
   7   0  10        6.98        5.35     10.20 o
   8   0  10     1119.93     1328.74     90.98 o
   9   0  10     5153.79     5060.69    294.06 o
  10   0  10      662.68      801.28     57.42 o
  11   0  10     2754.46     2692.08    265.99 o
  12   0  10      664.45      664.26     58.36 o
  13   0  10     1841.42     1972.44    188.66 o
  14   0  10     2549.95     2872.83    310.45 o
  15   0  10     1110.98     1175.53    158.76 o
  16   0  10      284.09      316.67     51.09 o
  17   0  10     3718.33     3853.76    363.73 o
  18   0  10       29.55       85.01     29.63 o
  19   0  10     2266.88     2335.78    224.76 o
  20   0  10      109.41      150.87     37.95 o
  21   0  10      381.23      420.95     57.50 o
  22   0  10        3.21       37.87     34.56 o
  23   0  10     1365.29     1426.69    269.58 o
  24   0  10       25.86       99.98     38.12 o
  25   0  10       14.79       40.37     35.02 o
  26   0  10       13.14       40.87     55.80 o
  27   0  10      381.86      325.38     84.88 o
   1   1  10      850.62      936.18     46.08 o
   2   1  10      850.27      873.87     48.20 o
   3   1  10     1100.97     1229.82     59.76 o
   4   1  10     2868.44     2892.24    137.24 o
   5   1  10      301.11      329.20     18.93 o
   6   1  10        3.34       -6.67      6.67 o
   7   1  10     1180.93     1627.11     75.96 o
   8   1  10      548.84      526.53     28.67 o
   9   1  10      882.49      969.21     47.93 o
  10   1  10        5.26       -9.13      9.13 o
  11   1  10       88.94       72.43     11.36 o
  12   1  10      275.77      298.11     22.67 o
  13   1  10      173.34      167.95     21.15 o
  14   1  10        1.64        0.35     13.53 o
  15   1  10      536.38      615.88     47.76 o
  16   1  10       19.01       42.79     17.96 o
  17   1  10      957.23     1162.87    124.35 o
  18   1  10       42.39       76.76     23.94 o
  19   1  10      213.97      222.79     28.60 o
  20   1  10       43.79       30.58     22.07 o
  21   1  10       26.31       63.75     23.55 o
  22   1  10        4.39        7.56     22.40 o
  23   1  10        0.08        8.79     29.73 o
  24   1  10        0.75        4.74     29.22 o
  25   1  10       27.73       64.14     32.44 o
  26   1  10        3.24      -32.62     32.62 o
  27   1  10        0.74       78.99     36.40 o
   0   2  10      230.52      222.95     24.50 o
   1   2  10     6437.80     6717.09    343.82 o
   2   2  10        0.29       -5.50      5.50 o
   3   2  10     1605.87     1447.18     62.53 o
   4   2  10       19.01       13.63      5.97 o
   5   2  10    10288.06    10147.54    447.09 o
   6   2  10      318.32      286.57     15.51 o
   7   2  10      381.89      362.31     23.79 o
   8   2  10        4.08       -7.38      7.38 o
   9   2  10    11209.80    10620.30    629.51 o
  10   2  10      708.39      786.36     52.96 o
  11   2  10      682.93      761.90     52.06 o
  12   2  10       21.52        4.20     11.47 o
  13   2  10     3493.33     3463.72    228.11 o
  14   2  10       35.20       51.51     14.46 o
  15   2  10     2230.19     2342.96    138.50 o
  16   2  10      820.41      922.16     59.74 o
  17   2  10      480.61      511.55     38.74 o
  18   2  10      878.46      927.96     61.51 o
  19   2  10     1723.85     1835.93    131.59 o
  20   2  10        0.06       -6.40     21.31 o
  21   2  10      528.77      539.00     46.80 o
  22   2  10       17.00       15.72     24.15 o
  23   2  10      998.81     1022.99     77.66 o
  24   2  10       23.90       37.99     24.73 o
  25   2  10        1.35       10.86     26.89 o
  26   2  10       66.51       68.59     28.51 o
   1   3  10        2.58       -3.61      6.34 o
   2   3  10      613.66      663.43     33.46 o
   3   3  10      105.56      100.08      9.71 o
   4   3  10       47.10       50.07      7.98 o
   5   3  10       85.52      111.07     14.53 o
   6   3  10       63.36       73.33     14.62 o
   7   3  10      260.06      224.44     18.00 o
   8   3  10       73.56       64.75     11.47 o
   9   3  10       35.16       25.04     12.59 o
  10   3  10      109.17       94.66     21.99 o
  11   3  10        0.21       -3.33     12.76 o
  12   3  10      509.44      455.16     36.40 o
  13   3  10      139.80      101.35     17.79 o
  14   3  10       17.34      -11.09     13.91 o
  15   3  10        7.98       -0.41     20.47 o
  16   3  10      113.01      118.81     24.22 o
  17   3  10       13.49       -0.91     20.42 o
  18   3  10      121.22      118.16     25.73 o
  19   3  10       30.98       -4.49     21.82 o
  20   3  10      118.74      114.43     29.90 o
  21   3  10        8.38       -2.64     25.25 o
  22   3  10       44.71       49.77     23.40 o
  23   3  10       57.71       58.42     24.84 o
  24   3  10        4.31       -3.69     29.91 o
  25   3  10        9.80       43.00     25.32 o
  26   3  10        0.09       40.15     26.71 o
   0   4  10      344.03      386.42     29.27 o
   1   4  10     3523.19     3739.20    197.87 o
   2   4  10       98.49      116.32     11.83 o
   3   4  10      635.59      679.90     43.15 o
   4   4  10      174.46      175.96     21.51 o
   5   4  10     9261.78     9492.00    615.25 o
   6   4  10     1009.43     1082.26     67.18 o
   7   4  10      467.48      509.77     33.86 o
   8   4  10       21.96       36.07     13.38 o
   9   4  10     5954.38     6268.40    369.74 o
  10   4  10      625.28      634.84     49.24 o
  11   4  10      312.27      263.49     25.72 o
  12   4  10        2.18        5.86     15.01 o
  13   4  10     2659.52     2580.76    205.88 o
  14   4  10      445.40      497.75     40.55 o
  15   4  10     2057.27     1970.77    136.02 o
  16   4  10       33.77       65.14     17.81 o
  17   4  10      400.64      407.04     41.60 o
  18   4  10      170.41      143.89     28.26 o
  19   4  10      830.17     1024.63     87.61 o
  20   4  10       29.37       47.93     27.14 o
  21   4  10      180.47      158.50     31.30 o
  22   4  10      162.40      161.47     32.16 o
  23   4  10      786.77      727.73     67.39 o
  24   4  10       37.92       32.94     29.58 o
  25   4  10        1.11       27.53     29.91 o
   1   5  10     1343.07     1396.63     90.94 o
   2   5  10     1200.52     1361.54     73.62 o
   3   5  10     1000.80     1043.46     63.33 o
   4   5  10      220.53      241.94     25.43 o
   5   5  10      168.25      170.92     23.93 o
   6   5  10      373.33      388.87     31.19 o
   7   5  10       12.03        7.10     13.41 o
   8   5  10      502.75      512.49     42.98 o
   9   5  10        8.32      -15.88     15.88 o
  10   5  10        5.95       -4.47     22.66 o
  11   5  10      143.69      135.06     20.16 o
  12   5  10      158.80      122.38     16.72 o
  13   5  10       25.63        6.85     13.77 o
  14   5  10       91.50       96.43     17.11 o
  15   5  10      118.63      121.98     18.50 o
  16   5  10      178.49      154.26     23.21 o
  17   5  10       16.87       11.10     19.53 o
  18   5  10        4.69      -12.99     21.84 o
  19   5  10        1.27       14.09     30.00 o
  20   5  10       13.53       12.86     26.32 o
  21   5  10       60.66       79.63     30.53 o
  22   5  10       80.58       56.34     28.88 o
  23   5  10       20.07        8.87     33.29 o
  24   5  10        2.30       79.31     58.71 o
   0   6  10       46.93       40.61     16.17 o
   1   6  10     4950.07     4940.15    315.26 o
   2   6  10     1212.29     1281.39    100.47 o
   3   6  10     1477.90     1386.53    135.02 o
   4   6  10     1480.47     1545.18    120.55 o
   5   6  10     3180.43     2935.33    223.31 o
   6   6  10        0.19       -4.43     18.49 o
   7   6  10      124.05      118.44     17.27 o
   8   6  10      103.78      113.08     20.24 o
   9   6  10     2831.43     2880.72    226.88 o
  10   6  10      137.17      103.01     17.88 o
  11   6  10      101.96       94.42     16.48 o
  12   6  10      226.10      208.96     21.63 o
  13   6  10     1314.62     1249.50     78.16 o
  14   6  10       23.32       10.00     14.79 o
  15   6  10      887.44      842.72     61.04 o
  16   6  10        1.47      -13.85     13.85 o
  17   6  10      445.66      451.65     34.19 o
  18   6  10       25.68      -19.64     19.64 o
  19   6  10      997.06     1065.94     71.01 o
  20   6  10       52.48       26.38     25.41 o
  21   6  10       45.95       11.37     34.74 o
  22   6  10        0.50       14.68     35.63 o
   1   7  10       23.29        4.27     23.26 o
   2   7  10      464.37      465.55     72.70 o
   3   7  10        0.08        8.11     24.69 o
   4   7  10       35.44       54.22     26.36 o
   5   7  10        0.35      -15.79     15.79 o
   6   7  10       65.98       26.18     19.37 o
   7   7  10       59.54       37.98     20.21 o
   8   7  10        5.65      -19.08     19.08 o
   9   7  10       28.86        3.00     15.30 o
  10   7  10        4.78      -14.67     14.67 o
  11   7  10       60.48       23.06     14.98 o
  12   7  10      244.34      298.00     26.46 o
  13   7  10       52.07       22.62     15.15 o
  14   7  10        0.05      -14.70     14.70 o
  15   7  10        1.83      -15.68     15.68 o
  16   7  10       15.20       -4.98     18.47 o
  17   7  10        9.08       17.06     17.89 o
  18   7  10        1.54      -10.67     19.37 o
  19   7  10        3.79        8.36     18.73 o
  20   7  10       30.92       19.67     27.00 o
  21   7  10        4.63      -25.30     25.30 o
   0   8  10      464.24      471.44     57.36 o
   1   8  10     1002.35     1044.78     75.20 o
   2   8  10       33.76       27.93     19.93 o
   3   8  10      934.15      928.45     88.10 o
   4   8  10      152.36      189.43     25.50 o
   5   8  10     2639.04     2731.36    205.75 o
   6   8  10       21.68       13.26     22.16 o
   7   8  10       44.62       53.38     24.41 o
   8   8  10      222.78      243.47     32.63 o
   9   8  10     1125.48     1219.42    101.69 o
  10   8  10        2.53       13.37     23.58 o
  11   8  10       23.63        3.57     17.96 o
  12   8  10        0.26       12.14     20.19 o
  13   8  10      725.80      760.95     63.68 o
  14   8  10       30.52       53.52     20.99 o
  15   8  10      321.38      323.16     26.90 o
  16   8  10        5.52       11.66     27.45 o
  17   8  10      366.06      355.36     35.20 o
  18   8  10       24.89        9.22     22.52 o
   1   9  10        8.69      -16.85     19.47 o
   2   9  10       48.19       34.86     24.75 o
   3   9  10        1.28      -11.91     23.07 o
   4   9  10        7.26        4.88     23.04 o
   5   9  10       57.16       51.92     23.62 o
   6   9  10        0.70       24.28     24.03 o
   7   9  10        6.49      -17.13     22.50 o
   8   9  10       19.05       17.51     24.66 o
   9   9  10       10.81        2.01     23.76 o
  10   9  10        0.17        1.90     21.71 o
  11   9  10       57.36       41.28     24.63 o
  12   9  10       70.40      107.82     31.92 o
  13   9  10       40.59       24.85     29.94 o
  14   9  10       17.91      -17.48     26.54 o
  15   9  10       22.09       54.88     41.67 o
  16   9  10        5.98        7.07     54.23 o
   0  10  10        6.72       -4.72     47.16 o
   1  10  10      287.18      293.11     40.11 o
   2  10  10       11.35       -3.53     27.41 o
   3  10  10      229.41      242.72     38.59 o
   4  10  10        0.36       27.65     28.87 o
   5  10  10      835.44      944.83     83.98 o
   6  10  10       19.29       13.25     25.79 o
   7  10  10       29.84       88.38     37.70 o
   8  10  10        2.20        5.45     33.36 o
   9  10  10      752.40      774.95     74.77 o
  10  10  10        6.10       14.28     31.38 o
  11  10  10       34.88       38.58     31.62 o
   1  11  10        2.40       45.31     35.36 o
   2  11  10        5.18       61.44     37.60 o
   3  11  10        0.24       51.42     61.30 o
   4  11  10        1.40       39.92     42.83 o
   1   1  11      773.75      800.07     39.86 o
   2   1  11      994.32      953.98     50.04 o
   3   1  11     3530.23     3548.37    167.59 o
   4   1  11     2796.52     3027.42    144.50 o
   5   1  11     3345.81     4144.97    210.71 o
   6   1  11      688.33      753.74     45.71 o
   7   1  11    13245.06    12205.62    591.58 o
   8   1  11     2747.78     3219.98    194.83 o
   9   1  11      810.73      921.74     42.61 o
  10   1  11     1893.03     2008.84     94.13 o
  11   1  11     4808.71     4885.22    262.00 o
  12   1  11     6144.06     5872.15    342.62 o
  13   1  11      128.86      152.89     18.25 o
  14   1  11      146.52      145.60     17.52 o
  15   1  11     3225.75     3317.59    195.04 o
  16   1  11     1808.35     2149.76    127.26 o
  17   1  11     2201.60     2542.47    148.56 o
  18   1  11        1.61       -0.32     17.17 o
  19   1  11      113.30      121.89     24.15 o
  20   1  11      938.02     1067.36     78.68 o
  21   1  11      673.82      805.43     74.69 o
  22   1  11      217.25      318.33     49.28 o
  23   1  11        1.36      -29.36     29.36 o
  24   1  11       66.43       39.37     34.05 o
  25   1  11      548.72      568.35     60.31 o
  26   1  11      212.45      223.32     43.69 o
   0   2  11     1712.08     2155.06    145.38 o
   1   2  11        0.22       -6.64      6.64 o
   2   2  11        1.10       -5.91      5.91 o
   3   2  11       80.07       70.44     11.37 o
   4   2  11      545.45      547.37     28.74 o
   5   2  11      596.30      668.69     37.56 o
   6   2  11      635.05      698.36     30.43 o
   7   2  11      151.29      155.74     14.57 o
   8   2  11       10.16       -7.82      7.82 o
   9   2  11        5.18       -8.17      8.17 o
  10   2  11       71.67      102.41     12.42 o
  11   2  11       14.71       25.95     11.37 o
  12   2  11      114.32      134.58     15.46 o
  13   2  11     1045.02     1339.82     88.44 o
  14   2  11      784.99      807.58     66.85 o
  15   2  11        2.57       13.70     16.56 o
  16   2  11      418.27      485.72     56.72 o
  17   2  11       87.82      109.46     22.45 o
  18   2  11       91.86      114.07     23.16 o
  19   2  11       60.96       57.88     22.74 o
  20   2  11      253.02      259.09     31.42 o
  21   2  11        1.20        3.41     22.58 o
  22   2  11      112.88       98.85     26.42 o
  23   2  11        0.42       20.62     25.08 o
  24   2  11        0.50      -14.24     24.64 o
  25   2  11       52.88       44.59     27.27 o
  26   2  11       25.54       48.16     28.51 o
   1   3  11      530.28      404.29     20.33 o
   2   3  11     3136.64     2930.36    148.54 o
   3   3  11     5729.63     5490.81    416.88 o
   4   3  11      822.56      799.28     43.00 o
   5   3  11        8.06       -1.67      8.10 o
   6   3  11     3044.63     3464.46    228.68 o
   7   3  11     6551.66     6268.79    375.42 o
   8   3  11     1199.59     1186.94     82.29 o
   9   3  11      971.50     1289.42     88.08 o
  10   3  11     1221.06     1189.74     83.49 o
  11   3  11     3144.02     3828.50    257.08 o
  12   3  11      669.08      780.36     57.64 o
  13   3  11      216.47      248.26     34.83 o
  14   3  11        0.30       18.15     20.21 o
  15   3  11     2599.40     2648.67    250.64 o
  16   3  11     1584.32     1762.85    137.56 o
  17   3  11     1403.45     1487.83    119.72 o
  18   3  11      626.25      777.36     68.65 o
  19   3  11      669.88      660.18     59.71 o
  20   3  11      704.78      645.79     59.55 o
  21   3  11      837.69      875.21     77.18 o
  22   3  11      506.66      572.14     57.68 o
  23   3  11        6.24      -28.88     28.88 o
  24   3  11       38.41       -1.02     30.69 o
  25   3  11      465.38      512.05     55.64 o
   0   4  11     1355.56     1266.05    132.98 o
   1   4  11      139.46      155.42     15.03 o
   2   4  11     2422.16     2562.68    135.40 o
   3   4  11       60.55       48.42      9.33 o
   4   4  11      536.57      556.18     33.71 o
   5   4  11      268.11      359.22     34.26 o
   6   4  11        3.16       -9.49      9.49 o
   7   4  11      386.85      363.71     26.54 o
   8   4  11      895.39      827.42     59.92 o
   9   4  11        2.61      -12.89     12.89 o
  10   4  11      270.42      259.29     38.55 o
  11   4  11      135.31       93.40     15.47 o
  12   4  11      245.44      182.00     22.19 o
  13   4  11       10.97        0.00     15.92 o
  14   4  11      129.35      115.77     20.62 o
  15   4  11       94.84       61.17     22.26 o
  16   4  11        5.96       -0.33     22.35 o
  17   4  11        6.14      -13.83     21.45 o
  18   4  11       31.28       29.49     22.90 o
  19   4  11       48.46       31.94     25.33 o
  20   4  11       67.37       66.36     27.51 o
  21   4  11        1.80      -11.12     25.58 o
  22   4  11       92.08      114.76     31.45 o
  23   4  11        6.72       11.20     60.62 o
  24   4  11        7.14      -30.33     30.33 o
   1   5  11     1810.10     1729.51    100.64 o
   2   5  11     1676.27     1996.35    104.69 o
   3   5  11     2663.82     2841.43    150.31 o
   4   5  11      249.26      278.10     31.11 o
   5   5  11      478.44      435.96     30.30 o
   6   5  11     1046.69      864.06     60.93 o
   7   5  11     2734.10     2755.29    184.41 o
   8   5  11       84.34       79.29     20.99 o
   9   5  11        3.90        0.13     15.91 o
  10   5  11      689.30      666.77     59.32 o
  11   5  11     2342.78     2650.02    192.85 o
  12   5  11      663.50      534.35     43.56 o
  13   5  11      261.08      213.81     21.61 o
  14   5  11        1.17      -15.02     15.02 o
  15   5  11      729.64      773.20     52.10 o
  16   5  11      520.65      514.17     43.41 o
  17   5  11     1147.40     1279.45    186.16 o
  18   5  11       84.75       66.29     26.75 o
  19   5  11      112.69       69.32     26.88 o
  20   5  11      179.92      174.89     32.95 o
  21   5  11      481.68      440.39     48.90 o
  22   5  11      125.89      141.55     38.37 o
  23   5  11       57.68       16.21     30.51 o
   0   6  11      131.28      108.44     19.75 o
   1   6  11      837.97      865.89     64.60 o
   2   6  11      184.83      171.74     22.20 o
   3   6  11       13.41       -9.33     18.92 o
   4   6  11      210.15      252.33     27.75 o
   5   6  11      565.56      518.18     39.69 o
   6   6  11       35.66       22.85     14.43 o
   7   6  11      302.87      270.38     25.80 o
   8   6  11      649.55      704.43     71.74 o
   9   6  11       82.79       59.43     19.15 o
  10   6  11       72.73       61.27     19.68 o
  11   6  11       23.27       29.58     17.36 o
  12   6  11       44.05       19.60     15.07 o
  13   6  11       34.23       -4.35     15.72 o
  14   6  11      220.71      217.55     22.72 o
  15   6  11       37.67       19.43     16.13 o
  16   6  11        1.26        2.19     17.62 o
  17   6  11       12.82        2.49     15.43 o
  18   6  11       16.27       18.91     19.33 o
  19   6  11       23.67        0.44     27.34 o
  20   6  11       17.74      -23.49     23.49 o
  21   6  11        2.85      -23.86     28.30 o
  22   6  11       26.59       18.47     51.22 o
   1   7  11     1439.78     1515.75    191.77 o
   2   7  11     1507.19     1478.58    143.10 o
   3   7  11     2548.32     2588.93    312.81 o
   4   7  11      174.72      193.30     36.37 o
   5   7  11      628.86      722.01    139.51 o
   6   7  11      513.80      709.97    139.90 o
   7   7  11     1798.36     2224.68    209.21 o
   8   7  11      968.36     1062.27     77.33 o
   9   7  11      137.13      123.51     19.50 o
  10   7  11       30.41        6.44     17.02 o
  11   7  11      511.88      486.87     35.39 o
  12   7  11      430.35      411.08     32.40 o
  13   7  11      251.20      212.72     22.87 o
  14   7  11        1.60      -16.41     16.41 o
  15   7  11      116.43       94.57     19.91 o
  16   7  11       81.58       61.81     19.68 o
  17   7  11      336.67      311.05     29.47 o
  18   7  11        0.83      -15.65     26.17 o
  19   7  11       69.90       47.94     22.71 o
  20   7  11      144.75      141.02     23.20 o
   0   8  11       18.70       28.03     29.08 o
   1   8  11      293.99      239.24     28.79 o
   2   8  11      141.21       93.07     23.49 o
   3   8  11       59.48       38.52     21.52 o
   4   8  11      133.35      130.75     23.77 o
   5   8  11       74.48       79.86     26.92 o
   6   8  11        8.26      -22.68     22.68 o
   7   8  11        3.86      -23.15     23.15 o
   8   8  11       51.03       55.95     24.34 o
   9   8  11       89.07       70.57     25.35 o
  10   8  11        0.64      -21.53     21.53 o
  11   8  11       20.06       24.64     21.78 o
  12   8  11       47.30       52.41     23.74 o
  13   8  11      127.87      148.27     25.91 o
  14   8  11        4.04        5.16     14.78 o
  15   8  11        0.46      -17.13     17.13 o
  16   8  11        0.30        1.09     21.57 o
  17   8  11       17.35       -8.46     51.62 o
  18   8  11        2.20       77.81     51.09 o
   1   9  11      474.14      539.62     47.03 o
   2   9  11      296.90      290.32     32.25 o
   3   9  11      649.22      596.05     57.45 o
   4   9  11       48.65       58.49     27.39 o
   5   9  11       33.80       35.71     27.56 o
   6   9  11      177.31      133.85     31.66 o
   7   9  11      515.68      508.43     52.11 o
   8   9  11        8.68        7.16     25.17 o
   9   9  11       10.03       -2.19     26.08 o
  10   9  11      106.88       58.70     27.04 o
  11   9  11      437.41      452.91     42.86 o
  12   9  11       72.20      134.07     31.65 o
  13   9  11      219.99      234.23     38.91 o
  14   9  11        2.99      -14.12     45.95 o
   0  10  11        6.13       12.05     30.58 o
   1  10  11       22.77       41.09     28.73 o
   2  10  11        2.40       -0.59     31.17 o
   3  10  11        2.47       12.38     27.96 o
   4  10  11       13.00       -7.10     27.96 o
   5  10  11        4.36      -15.04     31.47 o
   6  10  11        2.02        9.52     55.78 o
   7  10  11        9.55       34.93     39.54 o
   8  10  11        7.27       67.32     36.88 o
   9  10  11        0.66       29.88     33.16 o
  10  10  11        7.25       43.25     32.78 o
   0   0  12    18655.70    19323.58   1834.83 o
   1   0  12     1192.41     1217.20     85.13 o
   2   0  12     4322.29     3898.94    373.52 o
   3   0  12     3959.83     4094.72    275.31 o
   4   0  12     2882.69     2814.37    171.94 o
   5   0  12      750.86      885.64     61.82 o
   6   0  12     5193.90     5467.17    409.79 o
   7   0  12     2348.20     2875.29    217.36 o
   8   0  12     5169.78     5381.89    412.14 o
   9   0  12     1103.25     1044.92     74.42 o
  10   0  12     5959.28     6405.29    410.80 o
  11   0  12       25.05       10.58     15.65 o
  12   0  12      175.86      169.77     27.97 o
  13   0  12       20.99       37.14     17.43 o
  14   0  12      544.96      598.95     55.59 o
  15   0  12       30.36       26.07     19.99 o
  16   0  12      526.82      542.99     62.18 o
  17   0  12       34.90       30.40     28.46 o
  18   0  12     3205.81     3008.56    286.48 o
  19   0  12      398.50      387.20     53.37 o
  20   0  12       57.92       61.81     31.10 o
  21   0  12       65.72       81.24     36.23 o
  22   0  12      727.91      574.53    106.10 o
  23   0  12       97.11       59.73     53.44 o
  24   0  12       16.02       -4.72     50.30 o
  25   0  12       10.27       36.94     61.30 o
   1   1  12      150.19      125.87     10.54 o
   2   1  12      129.99      122.96     10.65 o
   3   1  12        7.70        5.03      7.21 o
   4   1  12       37.26       44.05      8.01 o
   5   1  12      290.92      325.86     17.87 o
   6   1  12      143.60      111.97     11.05 o
   7   1  12      909.48      853.31     49.95 o
   8   1  12       32.09       12.51      8.59 o
   9   1  12        0.81       -6.52     10.90 o
  10   1  12        9.69       -9.05      9.29 o
  11   1  12       79.21       64.24     11.94 o
  12   1  12      194.88      187.67     20.53 o
  13   1  12        7.73      -12.36     12.36 o
  14   1  12        0.01        0.13     16.54 o
  15   1  12      153.27      147.66     19.37 o
  16   1  12       34.89       13.86     15.77 o
  17   1  12       17.06       40.99     16.45 o
  18   1  12       39.51       10.96     20.43 o
  19   1  12      328.39      269.70     33.01 o
  20   1  12        5.36       20.16     22.05 o
  21   1  12       64.80       51.76     24.46 o
  22   1  12       68.37       67.89     26.02 o
  23   1  12       49.75       58.85     26.25 o
  24   1  12        0.00       -1.77     24.53 o
  25   1  12        4.37      -22.25     31.99 o
   0   2  12     9823.41    12087.54    954.99 o
   1   2  12      294.96      232.21     15.16 o
   2   2  12     2210.19     2032.37    104.11 o
   3   2  12     1713.61     1882.61     91.86 o
   4   2  12     8224.66     9225.28    457.95 o
   5   2  12      904.90      974.25     48.28 o
   6   2  12     3858.22     4876.23    246.59 o
   7   2  12       23.80       15.27      8.06 o
   8   2  12     4211.75     4077.26    201.50 o
   9   2  12      553.11      637.00     37.84 o
  10   2  12     3911.50     4509.55    240.95 o
  11   2  12        7.23       -5.50     11.53 o
  12   2  12      103.59      129.66     17.66 o
  13   2  12      725.40      682.51     58.82 o
  14   2  12     5701.01     5428.97    651.55 o
  15   2  12      120.05      159.86     26.97 o
  16   2  12      225.20      176.24     27.08 o
  17   2  12       30.01       52.79     23.21 o
  18   2  12     1687.34     1832.34    145.29 o
  19   2  12       73.46       30.78     22.31 o
  20   2  12       57.00       39.46     24.27 o
  21   2  12        5.92        7.02     23.28 o
  22   2  12      873.45      890.66     68.66 o
  23   2  12       98.01       99.90     26.41 o
  24   2  12      300.89      325.40     38.65 o
  25   2  12        0.67       12.05     26.48 o
   1   3  12      147.23      100.86     11.86 o
   2   3  12       28.48       28.48      8.43 o
   3   3  12       52.87       37.37      8.88 o
   4   3  12       37.94       33.54      8.89 o
   5   3  12      401.00      399.48     26.33 o
   6   3  12      356.19      374.89     32.34 o
   7   3  12      158.06      172.66     14.83 o
   8   3  12       58.65       50.32     14.62 o
   9   3  12        4.20      -10.43     10.43 o
  10   3  12       77.36       54.96     15.60 o
  11   3  12      609.06      589.85     49.91 o
  12   3  12      112.04      126.61     41.29 o
  13   3  12        0.34       -6.51     20.56 o
  14   3  12       24.53      -19.21     34.00 o
  15   3  12       29.01       15.42     21.73 o
  16   3  12      135.53      220.54     32.14 o
  17   3  12      284.31      249.40     33.66 o
  18   3  12       59.59       55.74     25.33 o
  19   3  12       37.40       47.08     24.86 o
  20   3  12       63.95       76.56     28.19 o
  21   3  12       57.30       57.59     28.54 o
  22   3  12       96.50       44.22     32.69 o
  23   3  12        3.26      -19.87     30.51 o
  24   3  12       18.75       -8.59     36.88 o
   0   4  12     1689.39     1707.56    162.39 o
   1   4  12      487.99      510.35     33.33 o
   2   4  12      841.45      993.58     97.00 o
   3   4  12       47.01       42.82     10.18 o
   4   4  12     7771.76     7366.42    423.33 o
   5   4  12      332.81      294.34     22.09 o
   6   4  12     2100.82     2046.17    109.97 o
   7   4  12      417.15      390.33     28.43 o
   8   4  12     1108.51     1325.31     80.21 o
   9   4  12      199.10      227.09     40.39 o
  10   4  12     1743.29     1913.65    128.72 o
  11   4  12       33.58       34.63     14.24 o
  12   4  12      503.04      533.49     44.23 o
  13   4  12      222.60      238.04     27.34 o
  14   4  12     2931.64     3120.01    239.20 o
  15   4  12       19.31       24.64     23.48 o
  16   4  12      186.07      109.23     25.44 o
  17   4  12      543.21      632.67     59.27 o
  18   4  12     1639.27     1701.14    173.13 o
  19   4  12       79.54       43.18     24.63 o
  20   4  12      179.60      157.92     30.36 o
  21   4  12       36.25       43.83     28.97 o
  22   4  12      591.34      630.99     62.02 o
  23   4  12       36.85       -9.09     35.65 o
   1   5  12      241.85      220.07     20.35 o
   2   5  12      557.40      502.78     35.50 o
   3   5  12      325.21      310.72     21.00 o
   4   5  12      456.42      424.12     27.88 o
   5   5  12      161.04      170.89     19.29 o
   6   5  12      174.83      161.38     20.51 o
   7   5  12        0.31       -7.72     14.21 o
   8   5  12       42.56       45.29     16.21 o
   9   5  12      716.90      649.11     49.76 o
  10   5  12       29.14       26.43     17.77 o
  11   5  12       58.09       49.87     17.08 o
  12   5  12      182.41      132.00     20.86 o
  13   5  12       91.45       95.82     34.83 o
  14   5  12       55.42       14.49     14.82 o
  15   5  12        1.20       -9.64     15.54 o
  16   5  12        3.82       19.64     24.04 o
  17   5  12      162.65      166.45     31.35 o
  18   5  12        0.16       -6.54     26.65 o
  19   5  12        1.42        1.96     24.52 o
  20   5  12       21.53       77.88     28.55 o
  21   5  12       36.76       90.42     32.41 o
  22   5  12        2.80       67.65     59.66 o
   0   6  12     4896.87     5088.38    498.68 o
   1   6  12       35.92        9.78     15.53 o
   2   6  12      537.63      592.50     51.79 o
   3   6  12        0.38      -15.66     16.29 o
   4   6  12     3417.67     3438.94    255.15 o
   5   6  12      267.50      257.76     30.80 o
   6   6  12      976.41     1001.92     75.21 o
   7   6  12       36.38       46.69     16.16 o
   8   6  12     1616.27     1786.55    121.97 o
   9   6  12      163.11      134.98     23.33 o
  10   6  12     1319.77     1341.16    106.30 o
  11   6  12        4.15       -9.74     17.96 o
  12   6  12      111.20       88.61     20.13 o
  13   6  12       28.82        8.25     16.72 o
  14   6  12      817.77      870.65     59.20 o
  15   6  12       18.43        4.10     16.67 o
  16   6  12        1.20      -19.47     19.47 o
  17   6  12       57.64       44.87     20.87 o
  18   6  12      796.07      905.32     68.69 o
  19   6  12       51.60       27.37     21.76 o
  20   6  12      198.30      156.13     27.34 o
  21   6  12       15.52       -9.67     30.47 o
   1   7  12       53.70       24.74     26.29 o
   2   7  12       87.10       59.75     28.33 o
   3   7  12        7.32       -0.42     25.55 o
   4   7  12      188.58      185.10     37.52 o
   5   7  12        0.92       12.87     26.05 o
   6   7  12        6.79        5.64     27.47 o
   7   7  12        5.14       -0.79     40.87 o
   8   7  12        6.87        3.26     22.80 o
   9   7  12      116.46       69.22     21.37 o
  10   7  12        4.60      -12.74     19.54 o
  11   7  12        4.52        1.90     15.87 o
  12   7  12        0.84       -6.28     16.73 o
  13   7  12        3.48       10.30     16.65 o
  14   7  12        7.35       -5.31     16.65 o
  15   7  12        0.02       -5.22     18.78 o
  16   7  12        0.01      -10.65     25.99 o
  17   7  12       29.74       17.44     24.14 o
  18   7  12       23.11       14.11     31.21 o
  19   7  12       14.12       -0.66     20.06 o
   0   8  12     2086.80     1768.38    238.14 o
   1   8  12      312.21      257.48     41.67 o
   2   8  12      149.54      128.89     28.12 o
   3   8  12      165.66      165.37     28.71 o
   4   8  12      894.07     1144.42     94.53 o
   5   8  12      140.86      121.56     27.36 o
   6   8  12      161.67      140.24     39.69 o
   7   8  12        1.79       -7.59     30.75 o
   8   8  12      759.36      834.25     89.29 o
   9   8  12       54.66       79.00     33.59 o
  10   8  12      596.95      591.44     56.39 o
  11   8  12       15.02       16.43     21.81 o
  12   8  12      148.70      168.39     28.17 o
  13   8  12      111.92      107.23     20.05 o
  14   8  12      341.38      314.77     29.77 o
  15   8  12      100.58      101.69     22.94 o
  16   8  12       11.30       17.53     32.90 o
   1   9  12        4.86      -22.43     22.43 o
   2   9  12       57.37       75.89     25.53 o
   3   9  12        0.03       15.89     23.23 o
   4   9  12       32.05       51.68     27.71 o
   5   9  12       22.10        6.80     25.69 o
   6   9  12       18.12        7.96     25.92 o
   7   9  12       28.40       24.78     28.12 o
   8   9  12       18.15       13.82     26.54 o
   9   9  12        7.99        7.24     25.95 o
  10   9  12       26.89      -25.41     25.41 o
  11   9  12        6.95       -3.90     25.23 o
  12   9  12       91.01       86.16     28.26 o
  13   9  12        0.04       59.46     28.80 o
   0  10  12      282.89      261.84     47.22 o
   1  10  12       32.25        2.17     30.32 o
   2  10  12        0.98      -27.92     27.92 o
   3  10  12       49.98       83.22     31.56 o
   4  10  12      460.37      510.39     54.81 o
   5  10  12       10.37        6.99     26.35 o
   6  10  12       74.86       97.27     41.27 o
   7  10  12       11.86        8.47     38.94 o
   8  10  12      200.48      182.55     47.49 o
   1   1  13      149.12      119.84     12.00 o
   2   1  13     6203.90     6176.99    292.41 o
   3   1  13     2446.52     2492.42    126.25 o
   4   1  13     1172.25      965.80     51.60 o
   5   1  13      361.55      390.28     28.22 o
   6   1  13     6345.15     5828.72    320.25 o
   7   1  13     4629.69     4883.18    330.45 o
   8   1  13     1297.42     1493.00     93.63 o
   9   1  13      140.66      154.93     14.94 o
  10   1  13     1692.12     1726.79     86.37 o
  11   1  13     2406.92     2760.92    145.63 o
  12   1  13      118.33       91.02     16.21 o
  13   1  13      562.38      572.03     56.10 o
  14   1  13      656.61      762.76     50.43 o
  15   1  13      421.47      390.19     33.75 o
  16   1  13     1744.26     1984.81    134.16 o
  17   1  13      159.56      184.87     26.29 o
  18   1  13       83.26       83.69     21.92 o
  19   1  13      240.30      232.33     31.00 o
  20   1  13      770.61      852.59     65.51 o
  21   1  13      548.08      663.26     55.27 o
  22   1  13      202.84      180.71     29.86 o
  23   1  13       33.64       51.24     31.34 o
  24   1  13      276.00      252.19     40.11 o
   0   2  13      975.74      928.86     74.49 o
   1   2  13       53.23       36.36      9.39 o
   2   2  13       35.47       14.26      8.71 o
   3   2  13      472.73      437.84     26.74 o
   4   2  13       17.74        8.13     12.53 o
   5   2  13       10.92       17.03     17.19 o
   6   2  13        1.90        8.50     10.98 o
   7   2  13       57.64       57.40      9.34 o
   8   2  13      363.59      352.73     25.62 o
   9   2  13       90.43       92.21     11.36 o
  10   2  13       82.20       55.81     14.22 o
  11   2  13        0.26      -13.28     13.28 o
  12   2  13      171.63      103.74     29.82 o
  13   2  13      181.02      190.10     27.34 o
  14   2  13       96.28       75.41     32.22 o
  15   2  13      160.44      177.41     27.96 o
  16   2  13        0.18       -7.19     20.81 o
  17   2  13      107.63       88.88     25.76 o
  18   2  13        2.64      -19.24     25.65 o
  19   2  13        0.28       -2.62     24.30 o
  20   2  13        5.04       -3.56     25.94 o
  21   2  13      114.95      166.22     35.47 o
  22   2  13       33.37      -12.09     29.74 o
  23   2  13        9.21      -29.63     29.63 o
  24   2  13        7.99      -16.35     29.45 o
   1   3  13      376.85      412.03     35.73 o
   2   3  13     2240.91     2403.43    145.24 o
   3   3  13      461.68      390.23     28.81 o
   4   3  13       12.96       12.49     11.22 o
   5   3  13      274.33      242.95     18.66 o
   6   3  13     5840.81     6342.97    516.73 o
   7   3  13     1551.77     1611.08     96.89 o
   8   3  13     3582.31     3294.38    192.90 o
   9   3  13       84.57       82.10     12.21 o
  10   3  13      509.77      484.98     41.41 o
  11   3  13     1136.00     1136.50     93.29 o
  12   3  13     1064.35     1113.12     91.92 o
  13   3  13      681.48      456.63     54.13 o
  14   3  13      282.83      304.09     37.44 o
  15   3  13      806.25      734.08     64.71 o
  16   3  13     2724.37     2964.96    272.40 o
  17   3  13     1132.43     1337.49    108.35 o
  18   3  13      423.14      479.64     49.38 o
  19   3  13        3.26        7.96     26.47 o
  20   3  13      535.21      557.63     55.75 o
  21   3  13      271.44      240.29     37.39 o
  22   3  13       78.92       49.07     30.16 o
  23   3  13        2.20       -0.73     28.50 o
   0   4  13      991.62     1080.44     86.27 o
   1   4  13       91.22       82.68     12.82 o
   2   4  13      239.80      206.86     24.65 o
   3   4  13      381.72      395.30     30.41 o
   4   4  13      467.96      457.77     28.60 o
   5   4  13       11.87       -7.14     10.43 o
   6   4  13      207.20      203.96     16.89 o
   7   4  13      216.50      205.66     17.23 o
   8   4  13       49.80       21.32     11.58 o
   9   4  13      123.37       87.84     18.34 o
  10   4  13        2.60      -13.47     14.41 o
  11   4  13      170.90      147.31     21.61 o
  12   4  13      267.90      257.74     47.07 o
  13   4  13       19.76       38.65     19.33 o
  14   4  13        8.90      -14.23     23.15 o
  15   4  13        0.15      -23.74     23.74 o
  16   4  13       47.38       71.34     25.47 o
  17   4  13      127.53      193.90     37.37 o
  18   4  13       55.99       73.20     26.64 o
  19   4  13      120.72       81.90     29.65 o
  20   4  13        5.01      -23.00     29.71 o
  21   4  13      162.90      109.42     33.45 o
  22   4  13       12.56        4.17     32.29 o
  23   4  13        2.49      -44.30     44.30 o
   1   5  13      886.41      876.55    101.19 o
   2   5  13     1239.38     1205.39     72.05 o
   3   5  13     1307.34     1379.83     82.87 o
   4   5  13      238.80      261.72     21.77 o
   5   5  13        4.96      -11.15     12.20 o
   6   5  13     2277.71     2339.08    136.55 o
   7   5  13      826.09      890.90     57.96 o
   8   5  13     1108.18     1266.06     90.54 o
   9   5  13       33.54        7.47     16.55 o
  10   5  13      497.12      477.61     44.44 o
  11   5  13      361.10      353.84     37.04 o
  12   5  13     1091.57     1049.64     76.45 o
  13   5  13      123.98      111.83     25.64 o
  14   5  13       51.72       26.90     19.08 o
  15   5  13      103.79       71.58     22.30 o
  16   5  13     1219.82     1330.12     92.78 o
  17   5  13      214.07      165.41     26.90 o
  18   5  13       12.04      -28.16     28.16 o
  19   5  13       30.55       43.89     28.28 o
  20   5  13      525.67      500.50     54.09 o
  21   5  13      385.38      332.69     45.25 o
   0   6  13      168.22      155.62     45.58 o
   1   6  13       10.69       19.73     16.02 o
   2   6  13      137.43      118.94     21.51 o
   3   6  13      363.53      367.76     45.96 o
   4   6  13       14.04        5.63     17.43 o
   5   6  13       58.77       63.62     17.48 o
   6   6  13       61.97       44.35     16.59 o
   7   6  13      575.54      477.29     46.08 o
   8   6  13        1.36      -10.74     16.00 o
   9   6  13       15.58       -2.77     19.88 o
  10   6  13      122.76      106.06     30.02 o
  11   6  13      117.59       93.07     22.75 o
  12   6  13        1.16       15.73     19.63 o
  13   6  13       22.78       51.61     19.05 o
  14   6  13      161.70      171.38     25.77 o
  15   6  13        2.99      -20.36     20.36 o
  16   6  13       21.31       34.12     23.82 o
  17   6  13       22.90       35.63     28.70 o
  18   6  13        6.03       22.49     26.97 o
  19   6  13      109.78      148.90     40.84 o
  20   6  13       27.05       48.92     36.53 o
   1   7  13      253.18      242.21     49.12 o
   2   7  13     2120.46     2244.03    209.52 o
   3   7  13      492.39      593.28     72.31 o
   4   7  13      598.32      594.39     67.22 o
   5   7  13       98.21       95.20     21.15 o
   6   7  13      689.76      944.49     90.72 o
   7   7  13      375.29      462.78     57.77 o
   8   7  13     1102.85     1059.16    110.39 o
   9   7  13        0.60      -16.64     23.12 o
  10   7  13      143.45      141.99     26.95 o
  11   7  13      237.70      225.31     27.77 o
  12   7  13      659.87      581.59     46.50 o
  13   7  13       64.01       62.04     22.27 o
  14   7  13       30.72       25.53     17.89 o
  15   7  13       16.04       -6.13     20.25 o
  16   7  13      466.85      526.59     76.91 o
  17   7  13       29.10       -2.32     30.63 o
  18   7  13        0.14      -19.33     31.31 o
   0   8  13        0.14      -18.08     40.08 o
   1   8  13      402.97      324.13     47.24 o
   2   8  13        2.20       -0.84     30.25 o
   3   8  13      417.08      488.12    108.85 o
   4   8  13       10.68        8.81     29.42 o
   5   8  13      111.44      111.83     27.59 o
   6   8  13        0.17      -29.95     29.95 o
   7   8  13       21.09        0.81     30.84 o
   8   8  13       16.23       19.80     30.75 o
   9   8  13        5.74      -12.80     37.73 o
  10   8  13        6.30      -11.54     31.66 o
  11   8  13        0.02       -9.57     24.94 o
  12   8  13       12.55       38.18     27.23 o
  13   8  13        5.82      -10.82     18.41 o
  14   8  13       16.23       36.57     18.45 o
  15   8  13       16.63      -17.23     21.35 o
   1   9  13      233.70      246.89     32.88 o
   2   9  13      635.48      698.44     56.91 o
   3   9  13      126.49      125.60     27.19 o
   4   9  13      320.53      345.16     43.19 o
   5   9  13      104.40      106.37     32.20 o
   6   9  13       51.13       31.37     26.38 o
   7   9  13      155.21      112.65     30.44 o
   8   9  13       60.92       42.69     31.80 o
   9   9  13      102.72      116.71     31.80 o
  10   9  13      204.85      243.33     35.85 o
  11   9  13       39.53       39.52     26.84 o
  12   9  13      682.75      625.55     79.19 o
   0  10  13       18.52       35.70     35.55 o
   1  10  13        4.49        5.14     34.60 o
   2  10  13        2.21        7.66     44.04 o
   3  10  13       11.09       11.85     31.29 o
   4  10  13        1.92        5.52     28.83 o
   5  10  13        0.52       34.45     27.44 o
   0   0  14       13.77       -9.90     22.01 o
   1   0  14     6845.08     6785.19    453.96 o
   2   0  14      321.83      288.72     31.88 o
   3   0  14     2265.20     2285.29    153.49 o
   4   0  14      712.61      636.94     47.68 o
   5   0  14    13374.02    14021.04    935.68 o
   6   0  14      210.98      151.41     19.92 o
   7   0  14     1295.67     1468.21    177.62 o
   8   0  14      195.29       93.11     34.19 o
   9   0  14     5454.00     5892.94    437.15 o
  10   0  14       56.76       75.26     19.45 o
  11   0  14      494.15      580.01     80.59 o
  12   0  14       89.79       94.94     23.98 o
  13   0  14      350.07      389.47     46.37 o
  14   0  14      330.11      374.29     38.42 o
  15   0  14      993.13     1120.22     91.63 o
  16   0  14        3.70        3.85     20.78 o
  17   0  14      422.15      502.19     49.12 o
  18   0  14       53.97       26.35     31.40 o
  19   0  14      952.36      862.52     97.06 o
  20   0  14       22.86       20.10     32.29 o
  21   0  14       31.50       39.24     34.74 o
  22   0  14      106.91      156.51     39.83 o
  23   0  14      260.34      189.92     46.52 o
  24   0  14       10.78      -13.64     38.32 o
   1   1  14      162.39      118.99     11.95 o
   2   1  14       17.26       15.37      9.45 o
   3   1  14        0.18       -7.68      8.68 o
   4   1  14        5.64       -9.16      9.16 o
   5   1  14        0.00       -9.91      9.91 o
   6   1  14       25.13       26.78     12.74 o
   7   1  14        0.15        2.12     12.47 o
   8   1  14        4.78       -5.47     10.85 o
   9   1  14      156.26      173.75     17.61 o
  10   1  14        4.32        3.55     10.96 o
  11   1  14       10.72       15.57     11.08 o
  12   1  14      143.34      149.64     18.09 o
  13   1  14        0.06       -4.41     16.34 o
  14   1  14       73.64       67.65     19.24 o
  15   1  14      118.64      114.32     29.72 o
  16   1  14       12.27       14.33     19.78 o
  17   1  14       17.87       11.55     20.43 o
  18   1  14        1.20      -10.11     20.61 o
  19   1  14        3.84      -20.67     20.67 o
  20   1  14        0.05       -2.86     21.20 o
  21   1  14        8.78       47.03     31.36 o
  22   1  14        0.47      -15.46     33.10 o
  23   1  14       34.59       21.13     31.21 o
  24   1  14        8.34      -28.73     32.48 o
   0   2  14     1741.29     1506.12    120.00 o
   1   2  14     5199.31     5430.39    320.71 o
   2   2  14      366.18      418.91     39.78 o
   3   2  14     1750.30     1699.92     93.06 o
   4   2  14      345.00      314.32     24.77 o
   5   2  14     6940.69     8458.25    642.95 o
   6   2  14      258.10      322.37     30.23 o
   7   2  14       35.24       18.65     16.41 o
   8   2  14      926.77      862.26     50.04 o
   9   2  14     3943.50     4300.89    224.86 o
  10   2  14      187.25      154.49     18.13 o
  11   2  14      252.46      266.70     23.60 o
  12   2  14       56.96       68.50     18.99 o
  13   2  14      649.17      643.01     49.35 o
  14   2  14      203.74      256.93     27.85 o
  15   2  14      706.58      703.96     62.46 o
  16   2  14       31.97        8.83     23.35 o
  17   2  14      618.17      672.51     61.68 o
  18   2  14      120.60      157.66     30.73 o
  19   2  14     1645.78     1737.53    140.14 o
  20   2  14       64.27       88.77     29.15 o
  21   2  14      103.92       73.20     33.27 o
  22   2  14      156.68      174.71     36.10 o
  23   2  14      375.92      422.29     51.20 o
   1   3  14       52.56       28.48     11.43 o
   2   3  14       25.77       23.06     11.16 o
   3   3  14      121.45       95.77     14.17 o
   4   3  14        1.16        2.98     11.94 o
   5   3  14       31.31       33.06     13.05 o
   6   3  14      149.84      161.73     17.35 o
   7   3  14      698.68      735.55     43.64 o
   8   3  14       15.89        8.61     11.60 o
   9   3  14      129.99      133.63     15.55 o
  10   3  14      172.99      167.03     16.38 o
  11   3  14       27.69       13.02     13.75 o
  12   3  14       51.37       40.67     15.99 o
  13   3  14        9.00       -9.96     20.42 o
  14   3  14        1.96      -14.41     25.07 o
  15   3  14        6.40       -9.24     23.04 o
  16   3  14        8.38       20.40     25.98 o
  17   3  14       87.83      117.65     30.25 o
  18   3  14       10.25       26.49     24.46 o
  19   3  14        0.45      -14.59     43.24 o
  20   3  14       34.89       -4.75     26.10 o
  21   3  14        3.49      -17.73     27.32 o
  22   3  14        3.90      -10.75     29.97 o
  23   3  14       15.81      -26.72     52.66 o
   0   4  14        5.84       -1.89     15.24 o
   1   4  14     1285.43     1274.35     77.61 o
   2   4  14        5.45      -11.47     12.08 o
   3   4  14      849.28      736.38     68.22 o
   4   4  14      398.40      395.20     28.35 o
   5   4  14     5797.27     5948.28    346.69 o
   6   4  14      118.29      138.63     15.20 o
   7   4  14       39.98       13.14     11.58 o
   8   4  14      344.02      326.44     26.21 o
   9   4  14     1650.95     1616.37     98.94 o
  10   4  14       17.60        7.11     15.18 o
  11   4  14       65.86       28.07     22.36 o
  12   4  14       62.65       33.06     18.81 o
  13   4  14     2502.37     3149.25    209.24 o
  14   4  14        1.36        1.72     18.75 o
  15   4  14     1906.95     1987.10    138.20 o
  16   4  14      126.95       96.46     27.80 o
  17   4  14      244.40      297.41     44.91 o
  18   4  14      314.61      274.62     38.46 o
  19   4  14      770.58      766.74     70.26 o
  20   4  14       70.29       79.69     29.60 o
  21   4  14       78.14      113.77     30.49 o
  22   4  14       18.41       43.31     29.54 o
   1   5  14      114.10      126.31     17.54 o
   2   5  14        1.83       -3.67     12.28 o
   3   5  14       50.13       36.53     15.48 o
   4   5  14       33.09       28.95     16.14 o
   5   5  14       90.89       77.64     17.59 o
   6   5  14      144.80      140.86     28.47 o
   7   5  14        0.09       -6.01     13.58 o
   8   5  14       36.00       21.22     13.71 o
   9   5  14        0.53      -14.99     14.99 o
  10   5  14       91.08       39.59     28.41 o
  11   5  14        7.89      -14.71     20.26 o
  12   5  14        1.39      -18.24     18.24 o
  13   5  14        0.03      -20.05     20.05 o
  14   5  14       92.82       69.54     21.79 o
  15   5  14        5.90      -31.90     32.10 o
  16   5  14       62.28       51.81     23.28 o
  17   5  14       17.43      -18.47     22.25 o
  18   5  14        5.86      -22.52     22.52 o
  19   5  14        1.14      -23.82     23.82 o
  20   5  14       15.46      -15.12     31.31 o
   0   6  14       71.66      102.17     44.80 o
   1   6  14     1017.40     1270.94    126.70 o
   2   6  14        0.07       -5.95     18.29 o
   3   6  14      359.02      341.87     35.01 o
   4   6  14      157.89      143.94     20.76 o
   5   6  14     1623.28     1598.30    110.50 o
   6   6  14      122.46      100.03     19.09 o
   7   6  14        2.29       -2.82     16.11 o
   8   6  14       53.63       45.90     27.45 o
   9   6  14     2017.47     2110.60    168.74 o
  10   6  14      241.85      219.29     37.49 o
  11   6  14      155.77      148.72     42.44 o
  12   6  14       16.60       -6.20     20.65 o
  13   6  14     1066.93     1167.03    108.00 o
  14   6  14       75.46       92.81     22.49 o
  15   6  14      259.57      224.57     28.87 o
  16   6  14       27.07       -6.86     25.52 o
  17   6  14      302.06      269.56     31.80 o
  18   6  14       65.41       16.49     28.82 o
  19   6  14      329.25      344.95     36.79 o
   1   7  14       14.41      -10.61     28.90 o
   2   7  14        5.63        5.50     30.57 o
   3   7  14       98.45       56.97     32.78 o
   4   7  14       63.78       66.08     32.51 o
   5   7  14       30.43       24.23     29.87 o
   6   7  14        6.79      -31.37     31.37 o
   7   7  14       73.21       71.48     22.08 o
   8   7  14        1.18       12.71     20.16 o
   9   7  14        0.51       20.84     26.74 o
  10   7  14       30.29       56.51     32.22 o
  11   7  14        4.42      -14.23     23.09 o
  12   7  14        0.04       -4.05     19.75 o
  13   7  14        0.10      -20.61     20.61 o
  14   7  14        5.93      -12.54     24.73 o
  15   7  14        7.27        5.04     23.47 o
  16   7  14        8.44        7.82     31.67 o
  17   7  14       45.02       24.19     37.01 o
   0   8  14        8.44       10.22     43.23 o
   1   8  14      924.17      941.43    112.00 o
   2   8  14        0.24       -4.92     32.42 o
   3   8  14       27.29       40.35     30.75 o
   4   8  14       65.86       81.93     34.18 o
   5   8  14      301.74      326.91     74.67 o
   6   8  14       59.44       40.08     34.70 o
   7   8  14       36.21       22.22     32.34 o
   8   8  14        3.00       40.19     32.51 o
   9   8  14     1146.62     1199.84    124.48 o
  10   8  14       16.05       24.67     35.55 o
  11   8  14      331.95      361.45     45.71 o
  12   8  14       37.42       77.65     27.63 o
  13   8  14      228.91      221.35     28.99 o
  14   8  14       30.90       61.22     42.22 o
   1   9  14        0.26      -11.23     22.75 o
   2   9  14        0.13       28.55     23.82 o
   3   9  14       35.00       16.63     24.63 o
   4   9  14       44.06       48.75     25.97 o
   5   9  14        1.60       -9.18     28.14 o
   6   9  14       20.52       45.14     29.11 o
   7   9  14        0.08      -25.69     27.94 o
   8   9  14        3.93       41.51     29.67 o
   9   9  14       37.97       79.68     30.11 o
  10   9  14        0.56      -43.11     74.44 o
   1   1  15     1244.94     1301.95     74.31 o
   2   1  15     2224.30     2029.65    109.15 o
   3   1  15     2559.73     2565.10    138.11 o
   4   1  15       32.67       12.37     12.71 o
   5   1  15      504.88      560.69     34.76 o
   6   1  15     1681.82     1911.94    126.59 o
   7   1  15     4985.05     5489.58    315.28 o
   8   1  15       14.46        2.21     12.24 o
   9   1  15       28.19       33.60     13.06 o
  10   1  15      747.72      736.67     59.47 o
  11   1  15       74.25      106.28     17.97 o
  12   1  15      253.86      164.00     28.10 o
  13   1  15        6.21        7.36     17.87 o
  14   1  15        7.16        5.22     19.61 o
  15   1  15     1140.58     1360.21     93.67 o
  16   1  15      209.66      177.47     24.77 o
  17   1  15     1004.73     1089.81     79.03 o
  18   1  15      101.84      112.07     25.51 o
  19   1  15      454.41      524.11     52.77 o
  20   1  15      167.56      211.66     41.55 o
  21   1  15      840.96      827.89     74.67 o
  22   1  15      330.02      319.35     43.75 o
  23   1  15       26.81       -8.78     40.60 o
   0   2  15     2108.66     2210.03    169.95 o
   1   2  15      256.90      217.10     18.87 o
   2   2  15     2353.78     2663.47    145.05 o
   3   2  15        8.20       -3.42     12.62 o
   4   2  15      792.40      723.72     54.09 o
   5   2  15      196.70      167.87     17.87 o
   6   2  15       77.69       69.26     14.86 o
   7   2  15      856.14      883.30     56.03 o
   8   2  15        0.56       -8.02     13.46 o
   9   2  15       21.96        0.70     13.54 o
  10   2  15        0.52      -12.84     12.84 o
  11   2  15       20.93        3.44     12.27 o
  12   2  15       96.95       72.10     19.79 o
  13   2  15      253.49      230.16     26.00 o
  14   2  15      434.57      457.88     44.36 o
  15   2  15       11.58        5.04     19.10 o
  16   2  15       45.63       25.11     20.94 o
  17   2  15       14.56      -14.32     21.50 o
  18   2  15       14.77       37.29     24.76 o
  19   2  15       55.23       69.28     25.86 o
  20   2  15       41.71       22.19     25.29 o
  21   2  15        5.38      -29.12     29.12 o
  22   2  15       76.38       81.98     39.95 o
   1   3  15      287.52      250.59     19.85 o
   2   3  15      277.82      239.73     20.10 o
   3   3  15      663.89      662.69     73.26 o
   4   3  15      366.13      364.79     27.44 o
   5   3  15     1380.92     1513.74    140.29 o
   6   3  15      176.95      197.67     19.98 o
   7   3  15     4340.60     4347.31    251.05 o
   8   3  15      325.96      349.99     24.91 o
   9   3  15      121.52      119.97     15.94 o
  10   3  15      403.49      446.32     29.32 o
  11   3  15      846.15      858.68     64.26 o
  12   3  15      744.95      671.88     57.21 o
  13   3  15      177.79      177.07     21.54 o
  14   3  15        0.00       -6.39     19.97 o
  15   3  15     1181.68     1299.62    104.37 o
  16   3  15      205.29      184.16     31.89 o
  17   3  15     1942.37     2117.51    252.72 o
  18   3  15        9.14       29.71     27.89 o
  19   3  15        9.74       13.53     29.11 o
  20   3  15      267.53      285.39     40.53 o
  21   3  15      190.68      221.50     36.70 o
   0   4  15      214.82      211.76     26.54 o
   1   4  15       31.23       36.26     13.73 o
   2   4  15        8.08      -10.63     12.93 o
   3   4  15       30.04       17.35     13.01 o
   4   4  15      119.09      111.89     16.02 o
   5   4  15        0.75       20.92     13.29 o
   6   4  15      191.90      182.50     18.82 o
   7   4  15       44.37       32.16     14.94 o
   8   4  15        0.17      -12.90     13.85 o
   9   4  15        0.01      -15.09     15.09 o
  10   4  15        7.16        4.63     15.45 o
  11   4  15        0.06      -15.67     15.67 o
  12   4  15       64.34       46.03     17.54 o
  13   4  15       38.91       43.60     18.87 o
  14   4  15       26.51       12.30     25.52 o
  15   4  15      370.74      319.34     32.99 o
  16   4  15       43.34       45.76     21.93 o
  17   4  15       23.49       -3.25     28.13 o
  18   4  15       93.91       72.70     31.04 o
  19   4  15       24.58        6.40     28.94 o
  20   4  15      127.76      195.63     37.69 o
   1   5  15      878.44     1021.48     70.56 o
   2   5  15      199.44      169.40     22.06 o
   3   5  15     1404.00     1333.01     93.24 o
   4   5  15       38.00       24.24     17.29 o
   5   5  15       75.48       88.14     19.49 o
   6   5  15      672.72      662.79     79.30 o
   7   5  15     1754.88     2132.53    143.10 o
   8   5  15      762.27      849.37     63.49 o
   9   5  15       37.68       47.38     16.64 o
  10   5  15       23.23       31.76     16.68 o
  11   5  15     1223.49     1239.22     87.97 o
  12   5  15      509.11      524.16     44.13 o
  13   5  15      214.79      203.70     27.21 o
  14   5  15        7.68      -20.87     20.87 o
  15   5  15      578.22      654.26     61.15 o
  16   5  15      543.34      553.81     82.81 o
  17   5  15      354.29      359.52     36.53 o
  18   5  15       89.81       40.20     25.86 o
  19   5  15      106.26       93.92     25.67 o
   0   6  15       22.72       55.02     44.01 o
   1   6  15       58.96       62.02     30.51 o
   2   6  15        3.30      -27.16     27.16 o
   3   6  15       60.68       44.90     20.97 o
   4   6  15       58.18       38.32     17.42 o
   5   6  15        0.76      -15.55     16.28 o
   6   6  15       84.65       70.54     19.30 o
   7   6  15       29.77      -10.78     17.75 o
   8   6  15        5.46       -2.85     17.86 o
   9   6  15       21.43        8.69     18.51 o
  10   6  15        6.21       13.60     21.91 o
  11   6  15        3.49        4.46     27.08 o
  12   6  15        7.01       -1.14     22.99 o
  13   6  15        2.37      -24.98     24.98 o
  14   6  15        2.31        6.93     24.04 o
  15   6  15        2.28       16.10     24.51 o
  16   6  15       74.61       38.49     35.17 o
  17   6  15       58.03        1.53     26.89 o
   1   7  15      514.51      544.66     66.13 o
   2   7  15      595.44      663.85     75.58 o
   3   7  15     1245.61     1013.09    149.33 o
   4   7  15       94.69       73.09     33.90 o
   5   7  15        7.95      -23.01     30.00 o
   6   7  15       16.34      -12.04     30.84 o
   7   7  15      493.06      532.74     64.73 o
   8   7  15       63.18       53.68     20.29 o
   9   7  15       31.07        9.30     21.95 o
  10   7  15       16.70       18.27     21.44 o
  11   7  15      783.00      896.53     80.12 o
  12   7  15      132.68      156.80     26.59 o
  13   7  15      147.01      151.00     26.43 o
  14   7  15        1.64      -16.21     22.23 o
  15   7  15      268.48      256.41     36.76 o
   0   8  15        5.94      -44.80     44.80 o
   1   8  15       32.45       -1.12     31.88 o
   2   8  15      117.76       75.42     40.48 o
   3   8  15        0.27       -5.92     33.04 o
   4   8  15       35.09       12.46     31.95 o
   5   8  15        1.00      -33.41     33.41 o
   6   8  15       27.48        9.30     50.69 o
   7   8  15       64.35       75.45     53.44 o
   8   8  15        0.49       62.22     33.80 o
   9   8  15        5.46       33.72     33.54 o
  10   8  15       38.99       40.11     37.04 o
  11   8  15        0.01      -12.32     31.38 o
  12   8  15       15.00        1.79     45.33 o
   1   9  15      263.93      264.61     33.57 o
   2   9  15      160.76      188.45     30.95 o
   3   9  15      388.36      330.61     38.76 o
   4   9  15       45.36      -15.99     24.90 o
   5   9  15       33.68       18.29     31.68 o
   6   9  15       92.50      101.69     35.87 o
   7   9  15      461.85      524.66     57.86 o
   0   0  16    11516.08    10909.74   1386.41 o
   1   0  16        3.62        2.12     29.08 o
   2   0  16      979.23      745.57     90.38 o
   3   0  16      979.65      780.87     80.03 o
   4   0  16     4770.74     3510.83    453.49 o
   5   0  16     1336.18     1639.24    154.78 o
   6   0  16     1050.40     1203.70    115.02 o
   7   0  16      305.46      360.16     57.37 o
   8   0  16     1932.63     1970.78    313.20 o
   9   0  16      719.14      576.16     79.67 o
  10   0  16     2823.00     3236.76    295.10 o
  11   0  16        6.00      -18.30     18.30 o
  12   0  16       11.42      -30.66     33.40 o
  13   0  16      177.21      212.99     53.44 o
  14   0  16      917.56     1207.22    171.34 o
  15   0  16       81.78      119.46     44.01 o
  16   0  16      357.36      366.25     71.52 o
  17   0  16      259.09      262.51     64.45 o
  18   0  16      885.49      914.84    137.54 o
  19   0  16      126.10       69.95     50.30 o
  20   0  16      205.03      285.30     71.52 o
  21   0  16      308.38      351.32     76.24 o
  22   0  16      374.51      352.03     56.61 o
   1   1  16        0.54      -11.88     11.88 o
   2   1  16      347.60      332.34     43.04 o
   3   1  16        6.16       -8.16     12.68 o
   4   1  16        7.97       14.66     13.38 o
   5   1  16       25.04       26.64     15.40 o
   6   1  16        0.31        7.30     15.23 o
   7   1  16      234.60      268.79     45.83 o
   8   1  16       18.98       49.55     17.68 o
   9   1  16      207.53      169.19     21.30 o
  10   1  16        8.74       -1.99     14.64 o
  11   1  16       11.88        7.20     16.01 o
  12   1  16       41.90       33.85     17.95 o
  13   1  16        1.58      -20.52     20.52 o
  14   1  16        5.16       -1.32     20.48 o
  15   1  16        1.05      -20.96     20.96 o
  16   1  16       12.37      -18.94     26.08 o
  17   1  16        1.88        8.16     27.80 o
  18   1  16        1.09      -24.52     28.02 o
  19   1  16        9.00        6.28     27.80 o
  20   1  16        0.84       16.56     28.54 o
  21   1  16       18.63        7.51     28.93 o
   0   2  16      925.23      634.25     56.04 o
   1   2  16        4.38      -12.74     12.74 o
   2   2  16       29.18       -3.93     12.40 o
   3   2  16       17.95      -10.40     12.65 o
   4   2  16     5473.34     5418.03    350.50 o
   5   2  16      535.58      583.61     46.34 o
   6   2  16     2076.20     2286.23    163.50 o
   7   2  16       51.03       53.41     15.50 o
   8   2  16     1051.33     1142.22     70.79 o
   9   2  16      392.63      391.09     30.07 o
  10   2  16     1133.52     1193.29     82.02 o
  11   2  16        1.12       -2.47     16.17 o
  12   2  16      151.55      136.21     19.86 o
  13   2  16       84.49       91.02     21.79 o
  14   2  16     1399.81     1552.78    117.64 o
  15   2  16       14.60      -16.77     19.94 o
  16   2  16       56.15       48.93     22.88 o
  17   2  16      213.48      176.49     27.64 o
  18   2  16     1185.88     1335.46    146.45 o
  19   2  16      118.67       84.23     29.63 o
  20   2  16      180.96      148.40     33.58 o
  21   2  16       85.37       79.59     51.26 o
   1   3  16       79.74       81.04     14.84 o
   2   3  16       56.77       46.68     13.97 o
   3   3  16      142.10      155.93     18.64 o
   4   3  16      112.83       71.88     15.46 o
   5   3  16        5.35        9.27     13.59 o
   6   3  16       45.04       50.13     14.85 o
   7   3  16        2.61       -6.88     13.80 o
   8   3  16       21.16       12.49     15.55 o
   9   3  16       51.67       32.33     15.79 o
  10   3  16        0.03      -14.79     14.79 o
  11   3  16      147.23      124.91     18.31 o
  12   3  16       41.17       31.93     17.34 o
  13   3  16       92.98       64.89     19.48 o
  14   3  16        0.95      -21.38     21.38 o
  15   3  16       26.58       28.24     22.89 o
  16   3  16       31.52        2.88     22.55 o
  17   3  16       18.32       -2.65     23.87 o
  18   3  16        0.30       -0.94     23.42 o
  19   3  16        0.35      -14.00     24.22 o
  20   3  16        0.34       -6.51     24.87 o
   0   4  16     2781.03     2937.19    281.20 o
   1   4  16      141.45      145.48     25.93 o
   2   4  16      324.22      310.10     25.67 o
   3   4  16      217.41      212.88     25.40 o
   4   4  16     2090.69     2130.82    146.43 o
   5   4  16      133.76      121.13     17.98 o
   6   4  16     1923.25     1778.22    123.00 o
   7   4  16      409.49      390.02     51.10 o
   8   4  16      693.54      786.33     60.77 o
   9   4  16      309.81      316.59     31.42 o
  10   4  16     1839.15     2118.48    126.14 o
  11   4  16       19.96       10.12     16.74 o
  12   4  16      164.32      158.74     22.96 o
  13   4  16      136.18      112.45     20.88 o
  14   4  16     1048.56     1106.31     72.90 o
  15   4  16      105.20      110.14     21.70 o
  16   4  16        0.06       -3.70     24.53 o
  17   4  16        3.28       30.07     24.73 o
  18   4  16     1025.00     1243.81    106.74 o
  19   4  16       53.22       36.87     29.47 o
   1   5  16      121.71      129.75     23.60 o
   2   5  16      287.22      310.90     30.23 o
   3   5  16        0.95      -11.71     17.10 o
   4   5  16        3.10       10.18     16.80 o
   5   5  16        0.05        4.32     16.86 o
   6   5  16       22.88       -1.30     17.72 o
   7   5  16        0.62       11.45     18.01 o
   8   5  16      198.99      162.17     23.48 o
   9   5  16        0.21      -24.23     24.23 o
  10   5  16        1.03       -7.12     20.00 o
  11   5  16       30.37       17.93     22.77 o
  12   5  16        0.29        4.53     19.29 o
  13   5  16        1.75       -6.21     18.37 o
  14   5  16        0.06      -18.95     18.95 o
  15   5  16       35.15       33.32     20.74 o
  16   5  16       42.07       60.11     29.72 o
  17   5  16       15.00       64.47     27.34 o
  18   5  16      122.05      147.53     45.38 o
   0   6  16     1135.12     1290.53    183.13 o
   1   6  16      135.09      163.38     37.51 o
   2   6  16       32.92       15.47     28.62 o
   3   6  16       15.26       -1.00     31.40 o
   4   6  16     1021.07     1204.77     96.21 o
   5   6  16      105.67      135.20     21.86 o
   6   6  16      342.39      290.40     30.30 o
   7   6  16        7.29       -2.83     19.12 o
   8   6  16      539.46      546.92     72.38 o
   9   6  16       75.50       55.13     20.54 o
  10   6  16      779.59      803.22     94.29 o
  11   6  16        0.12        2.54     22.64 o
  12   6  16       76.90       52.73     22.36 o
  13   6  16       30.45       30.27     21.59 o
  14   6  16      436.50      408.71     39.12 o
  15   6  16        0.33      -10.05     26.32 o
  16   6  16       82.51      108.05     42.70 o
   1   7  16        2.34      -29.34     32.73 o
   2   7  16       18.06       47.85     35.84 o
   3   7  16       13.79        7.87     34.58 o
   4   7  16        0.75       13.24     33.41 o
   5   7  16       67.07       74.29     50.30 o
   6   7  16       32.27       23.58     32.23 o
   7   7  16       46.11       15.06     42.44 o
   8   7  16        7.06      -10.87     29.61 o
   9   7  16       82.35       73.70     44.01 o
  10   7  16        0.17      -21.56     21.56 o
  11   7  16       25.26       36.46     25.86 o
  12   7  16        2.33        5.34     21.14 o
  13   7  16        6.01       19.71     19.86 o
   0   8  16      362.18      398.48     80.95 o
   1   8  16      109.35      130.45     39.83 o
   2   8  16        9.50       11.96     33.85 o
   3   8  16       86.89      104.86     39.71 o
   4   8  16      498.58      548.60     68.63 o
   5   8  16       97.21       75.23     38.89 o
   6   8  16      105.43      138.89     41.89 o
   7   8  16       24.00      -44.01     55.80 o
   8   8  16      353.24      367.82     77.02 o
   9   8  16        1.93       26.68     34.24 o
  10   8  16      309.50      332.06     55.24 o
   1   9  16        3.24        8.14     30.35 o
   2   9  16       50.86       34.58     51.09 o
   1   1  17      533.80      477.99     37.30 o
   2   1  17      783.71      754.30     54.61 o
   3   1  17      158.46      188.38     23.65 o
   4   1  17      518.96      502.81     39.89 o
   5   1  17      343.76      370.59     58.31 o
   6   1  17     2207.63     2240.37    145.39 o
   7   1  17       16.57       10.55     17.28 o
   8   1  17     1394.88     1515.46    100.28 o
   9   1  17        3.29      -11.68     16.86 o
  10   1  17      256.53      285.53     25.79 o
  11   1  17      363.26      376.08     33.36 o
  12   1  17      666.69      760.37     69.54 o
  13   1  17       12.58       -1.79     22.02 o
  14   1  17       52.39       74.52     33.45 o
  15   1  17      143.96      113.39     34.70 o
  16   1  17     1963.79     1652.85    228.71 o
  17   1  17      219.99      251.01     45.29 o
  18   1  17       92.13       59.47     34.57 o
  19   1  17        5.01       -9.03     34.09 o
  20   1  17      656.44      677.70     66.36 o
   0   2  17      492.06      463.38     70.13 o
   1   2  17      127.03      109.60     16.17 o
   2   2  17       35.77       19.40     13.92 o
   3   2  17        0.04       -5.57     13.31 o
   4   2  17       32.94       38.22     16.08 o
   5   2  17      111.76      125.09     17.81 o
   6   2  17      149.21      146.15     18.94 o
   7   2  17      122.95       89.50     18.92 o
   8   2  17      144.16      143.11     21.58 o
   9   2  17       33.69       27.12     16.95 o
  10   2  17       12.22        1.62     18.29 o
  11   2  17       93.63      105.34     19.50 o
  12   2  17       37.31       13.87     20.45 o
  13   2  17       43.78       56.49     24.66 o
  14   2  17       56.40       43.86     25.55 o
  15   2  17       17.02       11.22     20.99 o
  16   2  17       10.98      -23.19     23.19 o
  17   2  17        0.12      -14.33     25.65 o
  18   2  17        3.21       -9.08     30.22 o
  19   2  17       19.46      -29.84     29.84 o
  20   2  17       10.39       27.85     29.36 o
   1   3  17       74.74       54.68     15.47 o
   2   3  17     1590.50     1650.22     99.30 o
   3   3  17      229.54      265.82     40.49 o
   4   3  17      154.40      132.46     19.16 o
   5   3  17        2.79       -8.86     14.68 o
   6   3  17     1502.69     1676.45    107.36 o
   7   3  17      233.62      174.43     20.44 o
   8   3  17      798.67      832.12     55.20 o
   9   3  17      135.91       93.84     21.91 o
  10   3  17      223.04      180.38     25.69 o
  11   3  17      435.42      470.61     61.71 o
  12   3  17      414.54      455.65     52.75 o
  13   3  17      239.15      279.40     31.69 o
  14   3  17      206.69      211.67     29.25 o
  15   3  17       63.18       78.86     24.72 o
  16   3  17     1081.22     1193.23     86.44 o
  17   3  17       41.11       41.08     25.05 o
  18   3  17        2.43      -15.76     28.36 o
  19   3  17       75.12       72.32     28.02 o
   0   4  17       42.15       65.02     21.23 o
   1   4  17       93.55       73.10     16.42 o
   2   4  17        1.16        6.21     14.32 o
   3   4  17      125.43      118.80     17.87 o
   4   4  17        1.52      -12.89     14.95 o
   5   4  17      206.71      191.21     25.30 o
   6   4  17        2.74       -0.81     18.57 o
   7   4  17        9.56      -17.33     17.33 o
   8   4  17       20.48       -8.72     20.10 o
   9   4  17        1.47        9.97     18.94 o
  10   4  17        0.63      -11.83     19.39 o
  11   4  17        8.56       10.88     17.96 o
  12   4  17       49.26       37.78     19.15 o
  13   4  17      132.21      141.39     23.98 o
  14   4  17       41.60       40.54     18.96 o
  15   4  17       49.44       23.94     23.67 o
  16   4  17       19.48        4.77     24.43 o
  17   4  17        0.96       -3.05     24.29 o
  18   4  17       38.52       -0.54     26.69 o
   1   5  17       78.82      103.09     23.46 o
   2   5  17     1006.73     1252.77    115.60 o
   3   5  17      121.96      112.98     22.68 o
   4   5  17       20.32      -13.59     17.87 o
   5   5  17       18.69       24.94     23.14 o
   6   5  17     1951.22     2004.00    154.80 o
   7   5  17      213.37      167.93     25.08 o
   8   5  17      891.28      940.66     87.32 o
   9   5  17       35.29       42.55     20.07 o
  10   5  17      127.02      134.42     23.36 o
  11   5  17      253.42      248.71     38.06 o
  12   5  17      307.09      313.71     33.00 o
  13   5  17       70.70       67.28     28.81 o
  14   5  17      104.74       60.61     23.96 o
  15   5  17       90.20       40.79     34.26 o
  16   5  17      730.63      673.88     55.10 o
   0   6  17        8.13      -36.15     44.80 o
   1   6  17        0.70       25.69     33.04 o
   2   6  17       11.33        8.39     32.78 o
   3   6  17        6.63       49.32     34.09 o
   4   6  17        4.26      -11.16     32.51 o
   5   6  17        6.29        3.36     24.46 o
   6   6  17       11.66       28.97     27.31 o
   7   6  17        0.29       -5.53     19.99 o
   8   6  17        1.26      -11.06     19.98 o
   9   6  17       64.08       71.83     22.53 o
  10   6  17        5.98       11.80     22.43 o
  11   6  17       61.36       12.25     25.52 o
  12   6  17       30.89       47.27     22.00 o
  13   6  17       79.20       61.16     24.62 o
  14   6  17       89.80      121.47     25.40 o
   1   7  17       88.17      100.33     44.80 o
   2   7  17      960.43     1200.89    124.74 o
   3   7  17      221.53      190.57     40.47 o
   4   7  17      174.16      167.10     42.45 o
   5   7  17       54.61       70.95     35.69 o
   6   7  17      194.14      172.49     41.58 o
   7   7  17      372.25      459.85     63.91 o
   8   7  17      122.06      133.64     32.36 o
   9   7  17       28.22       19.59     28.75 o
  10   7  17      210.32      220.57     42.68 o
  11   7  17       23.74       37.82     26.47 o
   0   8  17       10.89       33.80     55.02 o
   1   8  17       52.70       89.55     53.05 o
   2   8  17        7.04       15.50     37.51 o
   3   8  17       28.50       -7.24     34.80 o
   4   8  17        0.32      -35.46     35.46 o
   5   8  17       80.36       85.19     41.02 o
   6   8  17        3.67      -25.54     34.70 o
   7   8  17        6.36      -55.80     55.80 o
   0   0  18     1413.44     1233.94    169.76 o
   1   0  18       61.89       35.45     26.29 o
   2   0  18     2354.89     2853.50    262.59 o
   3   0  18     1377.61     1239.64    231.07 o
   4   0  18       21.45       25.94     27.23 o
   5   0  18     4769.26     6344.23   1113.69 o
   6   0  18       70.62       62.41     28.06 o
   7   0  18      462.19      420.71     73.09 o
   8   0  18      231.05      247.48     39.04 o
   9   0  18     1239.59     1239.41    148.15 o
  10   0  18       88.40      105.33     30.84 o
  11   0  18      149.20      134.01     32.23 o
  12   0  18        8.24       18.14     26.36 o
  13   0  18     1406.17     1650.49    229.50 o
  14   0  18        8.06       90.38     52.66 o
  15   0  18      779.19      572.96     97.46 o
  16   0  18       30.12       54.23     48.73 o
  17   0  18      215.43      230.28     62.88 o
  18   0  18      381.02      340.32     77.02 o
  19   0  18      515.24      631.12    110.82 o
   1   1  18       93.67       97.17     19.73 o
   2   1  18       19.53        7.97     16.79 o
   3   1  18      208.27      195.32     24.01 o
   4   1  18        6.99       -8.99     17.48 o
   5   1  18       18.00       31.41     18.92 o
   6   1  18        0.01        0.26     28.93 o
   7   1  18       51.77       39.93     19.10 o
   8   1  18       47.61       81.68     20.84 o
   9   1  18       57.62       57.20     19.25 o
  10   1  18       41.01       36.63     17.31 o
  11   1  18      132.90      141.48     24.25 o
  12   1  18       53.08       59.23     20.86 o
  13   1  18      108.56       93.68     34.24 o
  14   1  18        8.07      -20.71     31.62 o
  15   1  18        1.99       -5.58     32.42 o
  16   1  18       10.17       -1.18     35.30 o
  17   1  18       50.58       27.82     37.04 o
  18   1  18        0.03       18.83     32.22 o
  19   1  18        8.18       40.26     36.01 o
   0   2  18      202.33      156.24     31.78 o
   1   2  18     1652.43     2038.09    134.29 o
   2   2  18        2.43      -14.98     17.78 o
   3   2  18      477.37      477.42     39.16 o
   4   2  18      281.62      313.39     32.39 o
   5   2  18     2365.08     2702.53    175.35 o
   6   2  18       23.40       24.72     17.54 o
   7   2  18      226.72      195.37     24.53 o
   8   2  18      358.89      309.11     30.31 o
   9   2  18     2098.46     2198.52    145.69 o
  10   2  18        1.03        7.08     19.34 o
  11   2  18      457.71      476.26     36.86 o
  12   2  18      245.54      269.17     31.76 o
  13   2  18      874.77     1060.98    101.16 o
  14   2  18       46.48       70.35     28.04 o
  15   2  18      262.32      274.58     46.90 o
  16   2  18        0.14        6.70     34.70 o
  17   2  18      320.72      348.44     72.31 o
  18   2  18      139.30      162.64     40.84 o
   1   3  18        3.02        8.67     17.75 o
   2   3  18        4.11        5.67     13.84 o
   3   3  18        3.16        8.80     15.40 o
   4   3  18        0.95        5.74     16.14 o
   5   3  18        4.89       13.86     15.68 o
   6   3  18        5.50       15.46     15.52 o
   7   3  18        0.37        2.35     16.99 o
   8   3  18        3.04       10.57     22.68 o
   9   3  18       26.57       27.07     22.87 o
  10   3  18       71.48       60.00     24.32 o
  11   3  18       49.57       64.08     24.02 o
  12   3  18       43.08       67.61     22.51 o
  13   3  18       75.45       68.07     27.83 o
  14   3  18        0.37      -27.95     27.95 o
  15   3  18        3.05      -13.20     28.47 o
  16   3  18        0.07       17.25     23.52 o
  17   3  18       32.40      -26.43     26.43 o
   0   4  18       22.18      -24.04     28.24 o
   1   4  18     1489.99     1671.11    103.04 o
   2   4  18        0.29      -15.81     15.81 o
   3   4  18      163.24      131.59     24.27 o
   4   4  18      329.98      282.46     30.55 o
   5   4  18     1175.05     1235.14     89.17 o
   6   4  18        0.35        4.76     18.88 o
   7   4  18       24.57       31.13     18.51 o
   8   4  18      536.17      460.98     40.27 o
   9   4  18     1462.90     1794.19    120.63 o
  10   4  18       82.83       85.15     23.34 o
  11   4  18      271.99      223.71     29.61 o
  12   4  18       53.63       40.78     27.70 o
  13   4  18      382.96      434.46     48.53 o
  14   4  18       72.86      120.69     29.40 o
  15   4  18       68.70       36.95     25.40 o
  16   4  18       31.75       43.47     24.92 o
   1   5  18        9.22       13.31     30.84 o
   2   5  18        2.05      -19.00     19.00 o
   3   5  18      129.10      117.63     22.54 o
   4   5  18       25.21        8.46     19.86 o
   5   5  18       83.53       61.34     21.40 o
   6   5  18        3.44       10.89     18.66 o
   7   5  18      102.67       97.24     23.57 o
   8   5  18       65.58       58.17     21.95 o
   9   5  18       25.68      -22.90     22.90 o
  10   5  18       38.36       23.94     21.73 o
  11   5  18       18.19       28.99     23.18 o
  12   5  18       17.75      -23.22     23.22 o
  13   5  18        0.00      -14.38     23.60 o
  14   5  18       39.29       43.94     33.35 o
  15   5  18       37.52       26.49     30.02 o
   0   6  18      203.23      211.42     58.95 o
   1   6  18      428.31      376.01     53.91 o
   2   6  18        2.23       -4.38     35.21 o
   3   6  18      353.34      346.14     52.52 o
   4   6  18       80.07       69.85     34.40 o
   5   6  18      849.92      852.19     77.56 o
   6   6  18       23.05      -10.09     26.82 o
   7   6  18       37.43       40.59     26.81 o
   8   6  18        2.51        3.83     24.13 o
   9   6  18      549.04      539.60     45.85 o
  10   6  18       17.86       43.74     24.06 o
  11   6  18        4.45      -32.68     32.68 o
  12   6  18        4.52        3.50     22.20 o
   1   7  18        1.68      -18.91     35.21 o
   2   7  18        0.69       -0.04     35.13 o
   3   7  18        0.03        2.53     32.10 o
   4   7  18        6.05       10.21     36.25 o
   5   7  18       15.84       54.98     38.24 o
   6   7  18        0.08       24.82     36.14 o
   7   7  18        4.90      -31.04     37.24 o
   8   7  18        0.02       16.15     40.87 o
   9   7  18        7.91      -17.85     32.97 o
   1   1  19      447.95      372.24     33.27 o
   2   1  19       57.33       58.73     20.47 o
   3   1  19      555.09      539.70     42.73 o
   4   1  19       43.38       68.45     20.58 o
   5   1  19      566.33      583.56     72.83 o
   6   1  19        5.33       26.01     19.57 o
   7   1  19     2135.12     2328.72    244.47 o
   8   1  19      127.69      113.75     23.02 o
   9   1  19      189.54      147.53     23.83 o
  10   1  19       23.91      -20.47     20.47 o
  11   1  19      762.79      885.06     64.78 o
  12   1  19      484.81      521.95     55.59 o
  13   1  19       80.15       80.98     39.69 o
  14   1  19       56.82       46.21     35.45 o
  15   1  19      844.55     1000.39    141.86 o
  16   1  19      210.02      234.51     46.38 o
  17   1  19      568.07      586.94     73.04 o
   0   2  19       73.11       67.13     28.88 o
   1   2  19        3.16      -10.93     17.42 o
   2   2  19       53.48       31.13     18.51 o
   3   2  19       18.51       -7.33     18.71 o
   4   2  19       29.26        7.37     19.10 o
   5   2  19       20.23        1.63     18.71 o
   6   2  19      123.71       89.87     21.87 o
   7   2  19        7.31        7.62     18.93 o
   8   2  19      234.86      242.12     28.75 o
   9   2  19       19.52       32.42     19.60 o
  10   2  19        4.96      -20.41     20.41 o
  11   2  19        0.69       14.01     20.79 o
  12   2  19        2.02      -13.30     24.68 o
  13   2  19        6.67      -33.25     49.12 o
  14   2  19        6.46       27.16     35.55 o
  15   2  19        6.09      -18.86     36.68 o
  16   2  19       16.36       -8.56     36.70 o
  17   2  19        3.97      -38.48     38.48 o
   1   3  19      530.69      474.11     39.79 o
   2   3  19      303.54      309.16     30.31 o
   3   3  19     1367.70     1503.26    100.34 o
   4   3  19       14.85        3.16     17.63 o
   5   3  19      127.93      118.36     23.11 o
   6   3  19       41.37       -3.41     24.07 o
   7   3  19     1538.39     1805.09    140.66 o
   8   3  19      171.90      141.60     29.96 o
   9   3  19       16.68        8.54     23.15 o
  10   3  19        1.50      -22.14     26.72 o
  11   3  19      553.67      597.66     49.12 o
  12   3  19      273.46      301.66     39.89 o
  13   3  19        2.91       12.42     26.12 o
  14   3  19       28.62       22.68     38.50 o
  15   3  19      497.92      539.34     86.06 o
  16   3  19       91.32      105.11     39.95 o
   0   4  19      125.33      142.03     26.94 o
   1   4  19        1.07        4.28     17.27 o
   2   4  19       48.76       38.75     21.03 o
   3   4  19        1.20      -11.65     19.29 o
   4   4  19        2.08       -7.24     19.20 o
   5   4  19        0.02      -20.19     20.19 o
   6   4  19       15.48       26.45     25.30 o
   7   4  19        0.19      -12.09     20.60 o
   8   4  19        2.26       24.25     23.30 o
   9   4  19       41.12       39.62     27.53 o
  10   4  19        6.15       42.48     26.57 o
  11   4  19        4.18      -20.28     25.78 o
  12   4  19        5.51        6.39     26.91 o
  13   4  19        9.70      -64.87     64.87 o
  14   4  19       28.35       61.29     27.66 o
   1   5  19      432.03      600.39     71.08 o
   2   5  19      310.06      337.97     84.49 o
   3   5  19      925.88     1186.06    101.37 o
   4   5  19       64.66       37.16     29.15 o
   5   5  19       12.99        1.23     20.67 o
   6   5  19       30.95      -14.66     23.37 o
   7   5  19      433.82      393.95     37.62 o
   8   5  19       13.70       43.23     21.03 o
   9   5  19        1.31       26.82     22.58 o
  10   5  19       13.85       -0.87     22.55 o
  11   5  19      367.52      410.01     46.42 o
  12   5  19       39.37        8.54     39.73 o
  13   5  19       31.44      -33.73     44.80 o
   0   6  19      140.54      106.10     48.73 o
   1   6  19        6.01       39.13     34.44 o
   2   6  19       54.16       24.16     38.07 o
   3   6  19        4.03       38.16     33.89 o
   4   6  19       28.57       55.80     36.12 o
   5   6  19        2.22      -14.94     27.66 o
   6   6  19        0.04       -6.25     25.82 o
   7   6  19       14.91       16.09     28.16 o
   8   6  19       20.40       41.73     27.29 o
   9   6  19       75.88       42.78     37.34 o
  10   6  19        0.64       -4.77     24.13 o
   1   7  19      113.98       98.88     40.84 o
   2   7  19       87.21      135.94     42.45 o
   3   7  19      180.49      208.34     46.64 o
   4   7  19        0.29      -15.47     36.32 o
   5   7  19      132.42      178.07     46.96 o
   0   0  20      412.37      444.85     77.81 o
   1   0  20       11.65        0.79     27.96 o
   2   0  20      419.76      545.08     63.91 o
   3   0  20      191.49      183.27     34.73 o
   4   0  20     1701.38     1952.40    185.06 o
   5   0  20       24.53       15.50     27.77 o
   6   0  20     1357.45     1583.56    154.20 o
   7   0  20      246.50      235.49     40.82 o
   8   0  20        5.41       -0.68     26.39 o
   9   0  20       81.89      118.80     33.98 o
  10   0  20      520.52      526.76     62.68 o
  11   0  20       52.09       27.33     31.44 o
  12   0  20      445.67      383.34     52.02 o
  13   0  20       18.02       -3.93     54.23 o
  14   0  20     1255.96     1398.20    202.77 o
  15   0  20        5.43       38.51     55.02 o
   1   1  20        1.20      -12.44     19.82 o
   2   1  20       32.61       33.98     19.56 o
   3   1  20       10.46      -19.75     19.75 o
   4   1  20        0.27        7.57     19.25 o
   5   1  20       11.96      -16.50     19.90 o
   6   1  20        0.01      -19.12     19.12 o
   7   1  20       15.63       12.57     19.93 o
   8   1  20       12.86        6.01     19.87 o
   9   1  20      132.99      131.86     24.66 o
  10   1  20       13.35        8.83     21.32 o
  11   1  20       15.22       -5.14     22.47 o
  12   1  20        2.11        4.50     21.96 o
  13   1  20       43.66       30.65     43.23 o
  14   1  20        0.78       14.39     56.20 o
  15   1  20        0.06      -21.45     34.40 o
   0   2  20     2428.18     2642.17    243.96 o
   1   2  20      412.17      492.68     41.37 o
   2   2  20       77.93       67.82     24.16 o
   3   2  20        2.45       14.16     19.36 o
   4   2  20     1134.03     1317.67     92.67 o
   5   2  20       20.67       14.21     21.66 o
   6   2  20      679.22      607.22     47.97 o
   7   2  20      184.95      173.19     26.48 o
   8   2  20      372.65      381.10     35.79 o
   9   2  20      149.56      185.23     31.78 o
  10   2  20      981.22      915.60     89.28 o
  11   2  20        2.96        5.06     27.32 o
  12   2  20       34.25       57.34     25.69 o
  13   2  20        2.37        7.50     35.21 o
  14   2  20      481.16      556.62     71.69 o
  15   2  20        1.43       54.75     60.52 o
   1   3  20        0.18        7.80     20.42 o
   2   3  20        1.14       -7.85     21.01 o
   3   3  20       19.00       10.91     19.30 o
   4   3  20       12.03       30.10     19.83 o
   5   3  20       38.70       42.20     23.77 o
   6   3  20        0.04       -1.45     25.90 o
   7   3  20        5.11       24.83     25.69 o
   8   3  20        0.97       11.93     24.57 o
   9   3  20       16.92       -1.45     26.91 o
  10   3  20       16.80       -0.74     25.94 o
  11   3  20        0.03       -0.22     21.67 o
  12   3  20       24.77       -7.18     24.52 o
  13   3  20        9.29       49.65     41.66 o
  14   3  20        7.00        8.40     35.31 o
   0   4  20     1197.15     1171.06    168.19 o
   1   4  20       17.78       55.21     24.45 o
   2   4  20        3.38       41.12     24.73 o
   3   4  20       19.64       31.46     25.40 o
   4   4  20      820.68      853.44     73.92 o
   5   4  20       77.61       22.02     25.36 o
   6   4  20      169.80      139.27     31.71 o
   7   4  20        8.67        3.48     25.83 o
   8   4  20      515.69      551.56     54.70 o
   9   4  20       40.04       42.67     27.38 o
  10   4  20      588.36      568.24     55.62 o
  11   4  20       23.69      -25.84     25.84 o
  12   4  20        1.04       59.27     42.35 o
   1   5  20        2.61      -40.87     48.34 o
   2   5  20       14.05        3.18     33.56 o
   3   5  20        0.27      -27.72     27.72 o
   4   5  20        2.96       10.07     36.83 o
   5   5  20       26.16       31.98     27.00 o
   6   5  20        0.01       27.11     31.65 o
   7   5  20      118.77      140.50     26.94 o
   8   5  20        0.06       14.88     23.28 o
   9   5  20       36.44       38.97     27.34 o
  10   5  20        7.89        1.02     32.33 o
   0   6  20      326.09      382.76     80.17 o
   1   6  20       11.82       38.14     51.48 o
   2   6  20        0.38      -17.44     37.44 o
   3   6  20       21.83       -6.56     35.77 o
   4   6  20      559.48      544.21     68.62 o
   5   6  20      104.21      130.25     41.67 o
   6   6  20      129.98       88.09     39.07 o
   1   1  21       41.76       52.11     22.22 o
   2   1  21     1090.40     1265.71     89.70 o
   3   1  21        2.04      -12.21     19.59 o
   4   1  21        9.74        6.14     21.46 o
   5   1  21       72.82       60.08     21.75 o
   6   1  21      789.84      894.67     65.95 o
   7   1  21       67.34       37.84     21.84 o
   8   1  21      507.49      481.68     42.11 o
   9   1  21       29.27       27.13     22.23 o
  10   1  21      224.46      272.46     32.66 o
  11   1  21      235.86      238.79     31.48 o
  12   1  21      553.71      544.75     55.00 o
  13   1  21       73.08       29.05     40.22 o
   0   2  21        0.28       -5.90     29.98 o
   1   2  21      109.23      133.57     24.67 o
   2   2  21       56.44       38.90     21.13 o
   3   2  21       83.83       74.43     24.41 o
   4   2  21       41.45       20.99     21.02 o
   5   2  21       43.25       57.32     23.19 o
   6   2  21       37.65       29.33     22.80 o
   7   2  21        2.00        2.06     19.85 o
   8   2  21       49.19       36.23     27.99 o
   9   2  21        0.69      -18.99     40.91 o
  10   2  21        0.18      -20.81     27.33 o
  11   2  21        7.84      -28.57     28.57 o
  12   2  21        1.08        9.95     27.45 o
   1   3  21      149.00      146.99     30.74 o
   2   3  21     1225.89     1394.42     95.11 o
   3   3  21      201.97      219.69     33.98 o
   4   3  21       65.61       32.94     25.97 o
   5   3  21        0.81       22.46     24.92 o
   6   3  21      646.40      680.99     62.06 o
   7   3  21       21.29       28.06     27.88 o
   8   3  21      478.38      457.36     48.69 o
   9   3  21        0.91       -5.73     27.82 o
  10   3  21       63.24       45.09     30.09 o
  11   3  21       25.53       32.93     29.47 o
   0   4  21       98.23       99.82     54.23 o
   1   4  21       75.79       76.31     37.68 o
   2   4  21        5.70      -26.91     26.91 o
   3   4  21       59.75       84.19     26.70 o
   4   4  21        5.11      -14.52     26.42 o
   5   4  21        0.14        0.77     28.08 o
   6   4  21        4.89       27.41     26.14 o
   7   4  21        1.27      -19.78     27.37 o
   8   4  21       41.43        2.75     28.69 o
   9   4  21       23.06       -9.69     30.26 o
   1   5  21       63.20       28.38     44.80 o
   2   5  21      431.35      429.27     60.58 o
   3   5  21       32.81       27.90     82.92 o
   4   5  21       82.24       77.66     32.20 o
   5   5  21       42.99       42.82     51.09 o
   6   5  21      282.29      254.50     46.96 o
   0   0  22       78.40      131.25     53.44 o
   1   0  22      530.72      536.11     87.63 o
   2   0  22        4.68      -14.29     30.00 o
   3   0  22      272.32      318.08     47.78 o
   4   0  22        1.54      -14.98     30.75 o
   5   0  22      812.56      892.31    108.07 o
   6   0  22      115.47       91.35     34.56 o
   7   0  22       37.48       67.64     40.48 o
   8   0  22      285.72      341.13     50.02 o
   9   0  22      319.52      368.07     51.65 o
  10   0  22       28.95       14.13     35.45 o
  11   0  22      125.45       73.88     48.73 o
   1   1  22       24.53       21.30     23.18 o
   2   1  22       30.52       21.55     21.73 o
   3   1  22       66.58       72.11     23.99 o
   4   1  22        1.69        8.42     24.57 o
   5   1  22       13.71      -17.36     22.67 o
   6   1  22        0.31        0.64     22.04 o
   7   1  22        4.68      -19.83     22.57 o
   8   1  22       15.24       55.76     21.93 o
   9   1  22        0.07       19.04     22.27 o
  10   1  22        0.47       -5.53     27.53 o
   0   2  22      488.69      548.48     64.67 o
   1   2  22      150.44      158.83     27.45 o
   2   2  22       39.61       39.43     23.88 o
   3   2  22      726.75      679.38     53.32 o
   4   2  22        1.61      -21.67     23.44 o
   5   2  22      671.65      684.83     53.52 o
   6   2  22        7.11      -26.57     28.47 o
   7   2  22        4.62       53.34     28.31 o
   8   2  22       77.56       83.18     28.74 o
   9   2  22      218.21      263.28     40.53 o
   1   3  22       33.33       37.31     23.99 o
   2   3  22        3.77       34.59     27.66 o
   3   3  22       38.96       72.64     27.90 o
   4   3  22       17.82        5.85     26.53 o
   5   3  22       62.52       76.05     30.04 o
   6   3  22       38.81       47.94     30.38 o
   7   3  22       73.84       67.50     28.63 o
   8   3  22       68.33       70.89     30.29 o
   0   4  22      100.51      165.83     68.38 o
   1   4  22      496.98      471.64     60.81 o
   2   4  22        3.08       -7.47     34.12 o
   3   4  22      179.49      197.80     44.43 o
   4   4  22       36.02       73.05     32.96 o
   5   4  22      359.69      403.26     46.70 o
   1   1  23      270.62      320.69     34.73 o
   2   1  23       58.43       41.43     24.09 o
   3   1  23      335.96      392.77     38.26 o
   4   1  23        1.57       21.59     23.93 o
   5   1  23      127.33      115.20     25.36 o
   6   1  23       89.66       84.48     26.12 o
   0   2  23        8.54       14.22     34.40 o
   1   2  23       99.11      125.98     27.58 o
   2   2  23       23.69       17.06     24.10 o
   3   2  23        1.38        9.21     24.11 o
   4   2  23       11.32       10.71     28.81 o
   5   2  23       14.07       54.23     47.16 o
 
